# Supplementary material for: Crystal structure of 2-methyl­sulfanyl-1-(thio­morpholin-4-yl)­ethanone
Source: Acta Crystallogr E Crystallogr Commun. 2015 Aug 22;71(Pt 9):o679. doi: 10.1107/S2056989015015418 (PMC4555416; doi:10.1107/S2056989015015418)
Supplement: Supplementary file 1 [file e-71-0o679-sup1.cif]

##############################################################################
#                                                                            #
# This CIF contains the data in a paper accepted for publication in          #
# Acta Crystallographica Section E. It conforms to the requirements of       #
# Notes for Authors for Acta Crystallographica Section E, and has been       #
# peer reviewed under the auspices of the IUCr Commission on Journals.       #
#                                                                            #
# Full details of the Crystallographic Information File format               #
# are given in the paper "The Crystallographic Information File (CIF):       #
# a New Standard Archive File for Crystallography" by S. R. Hall, F. H.      #
# Allen and I. D. Brown [Acta Cryst. (1991), A47, 655-685].                  #
#                                                                            #
# The current version of the core CIF dictionary is obtainable from          #
# ftp://ftp.iucr.org/pub/cif_core.dic.                                       #
#                                                                            #
# Software is freely available for graphical display of the structure(s)     #
# in this CIF. For information consult the CIF software page                 #
# http://www.iucr.org/resources/cif/software.                                #
#                                                                            #
# This file may be used for bona fide research purposes within the           #
# scientific community so long as proper attribution is given to the journal # 
# article from which it was obtained.                                        #
#                                                                            #
##############################################################################
data_global
_audit_creation_method     'form.cif (version 2.0)'
_journal_data_validation_number     ?
_journal_date_recd_electronic     2015-08-12
_journal_date_accepted     2015-08-18
_journal_name_full     'Acta Crystallographica, Section E'
_journal_year     2015
_journal_volume     71
_journal_issue      9
_journal_page_first     o679
_journal_page_last     o679
_journal_paper_category     HO
_journal_paper_doi     10.1107/S2056989015015418
_journal_coeditor_code     HB7480
loop_
    _publ_contact_author_name
    _publ_contact_author_address
    _publ_contact_author_email
    'Tae Ho Kim'
;
Department of Chemistry and Research Institute of Natural Sciences,
Gyeongsang National University, Jinju 52828, Republic of Korea
;
;
thkim@gnu.ac.kr
;
    'Kim, Jineun'
;
Department of Chemistry and Research Institute of Natural Sciences,
Gyeongsang National University, Jinju 52828, Republic of Korea
;
;
jekim@gnu.ac.kr
;
_publ_contact_author_fax     '+82-55-772-2789'
_publ_contact_author_phone     '+82-55-772-2789'
_publ_section_title
;
Crystal structure of 2-methylsulfanyl-1-(thiomorpholin-4-yl)ethanone
;
loop_
    _publ_author_name
    _publ_author_address
    'Kang, Gihaeng'
;
Department of Chemistry and Research Institute of Natural Sciences, Gyeongsang
National University, Jinju 52828, Republic of Korea
;
    'Kim, Jineun'
;
Department of Chemistry and Research Institute of Natural Sciences, Gyeongsang
National University, Jinju 52828, Republic of Korea
;
    'Kwon, Eunjin'
;
Department of Chemistry and Research Institute of Natural Sciences, Gyeongsang
National University, Jinju 52828, Republic of Korea
;
    'Kim, Tae Ho'
;
Department of Chemistry and Research Institute of Natural Sciences, Gyeongsang
National University, Jinju 52828, Republic of Korea
;
_publ_section_synopsis     .
data_I
_audit_creation_method     SHELXL-2013
_chemical_name_systematic
;
2-Methylsulfanyl-1-(thiomorpholin-4-yl)ethanone
;
_chemical_name_common     ?
_chemical_formula_moiety     'C7 H13 N O S2'
_chemical_formula_sum     'C7 H13 N O S2'
_chemical_formula_iupac     'C7 H13 N O S2'
_chemical_formula_weight     191.30
_chemical_melting_point     ?
_shelx_space_group_comment
;
The symmetry employed for this shelxl refinement is uniquely defined
by the following loop, which should always be used as a source of
symmetry information in preference to the above space-group names.
They are only intended as comments.
;
_space_group_crystal_system     monoclinic
_space_group_name_H-M_alt     'P 21/c'
_space_group_name_Hall     '-P 2ybc'
loop_
    _space_group_symop_operation_xyz
    'x, y, z'
    '-x, y+1/2, -z+1/2'
    '-x, -y, -z'
    'x, -y-1/2, z-1/2'
_cell_length_a     15.0461(15)
_cell_length_b     6.1525(6)
_cell_length_c     10.4751(10)
_cell_angle_alpha     90
_cell_angle_beta     107.581(6)
_cell_angle_gamma     90
_cell_volume     924.40(16)
_cell_formula_units_Z     4
_cell_measurement_reflns_used     4186
_cell_measurement_theta_min     2.84
_cell_measurement_theta_max     27.47
_cell_measurement_temperature     173(2)
_exptl_crystal_description     block
_exptl_crystal_colour     colourless
_exptl_crystal_size_max     0.23
_exptl_crystal_size_mid     0.18
_exptl_crystal_size_min     0.08
_exptl_crystal_density_diffrn     1.375
_exptl_crystal_density_meas     ?
_exptl_crystal_density_method     ?
_exptl_crystal_F_000     408
_exptl_absorpt_coefficient_mu     0.521
_exptl_absorpt_correction_type     multi-scan
_exptl_absorpt_process_details
;
(SADABS; Bruker, 2013)
;
_shelx_estimated_absorpt_T_min     0.890
_shelx_estimated_absorpt_T_max     0.959
_exptl_absorpt_correction_T_min     0.890
_exptl_absorpt_correction_T_max     0.959
_exptl_special_details     ?
_diffrn_ambient_temperature     173(2)
_diffrn_radiation_type     MoK\a
_diffrn_radiation_wavelength     0.71073
_diffrn_measurement_device_type     'Bruker APEXII CCD'
_diffrn_measurement_method     '\f and \w scans'
_diffrn_detector_area_resol_mean     ?
_diffrn_reflns_number     8512
_diffrn_reflns_av_R_equivalents     0.0258
_diffrn_reflns_theta_min     2.840
_diffrn_reflns_theta_max     27.543
_diffrn_reflns_theta_full     25.242
_diffrn_measured_fraction_theta_max     0.995
_diffrn_measured_fraction_theta_full     0.999
_diffrn_reflns_limit_h_min     -19
_diffrn_reflns_limit_h_max     19
_diffrn_reflns_limit_k_min     -7
_diffrn_reflns_limit_k_max     7
_diffrn_reflns_limit_l_min     -13
_diffrn_reflns_limit_l_max     13
_refine_special_details     ?
_reflns_number_total     2111
_reflns_number_gt     1865
_reflns_threshold_expression     'I > 2\s(I)'
_refine_ls_structure_factor_coef     Fsqd
_refine_ls_matrix_type     full
_refine_ls_R_factor_all     0.0349
_refine_ls_R_factor_gt     0.0294
_refine_ls_wR_factor_gt     0.0749
_refine_ls_wR_factor_ref     0.0784
_refine_ls_goodness_of_fit_ref     1.047
_refine_ls_restrained_S_all     1.047
_refine_ls_number_reflns     2111
_refine_ls_number_parameters     101
_refine_ls_number_restraints     0
_refine_ls_hydrogen_treatment     constr
_refine_ls_weighting_scheme     calc
_refine_ls_weighting_details
              'w=1/[\s^2^(Fo^2^)+(0.0406P)^2^+0.2667P] where P=(Fo^2^+2Fc^2^)/3'
_atom_sites_solution_hydrogens     geom
_atom_sites_solution_primary     ?
_atom_sites_solution_secondary     ?
_refine_ls_shift/su_max     0.001
_refine_ls_shift/su_mean     0.000
_refine_diff_density_max     0.219
_refine_diff_density_min     -0.272
_refine_ls_extinction_method     none
_refine_ls_extinction_coef     .
loop_
    _atom_type_symbol
    _atom_type_description
    _atom_type_scat_dispersion_real
    _atom_type_scat_dispersion_imag
    _atom_type_scat_source
    'C' 'C' 0.0033 0.0016
                         'International Tables Vol C Tables 4.2.6.8 and 6.1.1.4'
    'H' 'H' 0.0000 0.0000
                         'International Tables Vol C Tables 4.2.6.8 and 6.1.1.4'
    'N' 'N' 0.0061 0.0033
                         'International Tables Vol C Tables 4.2.6.8 and 6.1.1.4'
    'O' 'O' 0.0106 0.0060
                         'International Tables Vol C Tables 4.2.6.8 and 6.1.1.4'
    'S' 'S' 0.1246 0.1234
                         'International Tables Vol C Tables 4.2.6.8 and 6.1.1.4'
_computing_data_collection
;
APEX2 (Bruker, 2013)
;
_computing_cell_refinement
;
SAINT (Bruker, 2013)
;
_computing_data_reduction
;
SAINT (Bruker, 2013)
;
_computing_structure_solution
;
SHELXS97 (Sheldrick, 2008)
;
_computing_structure_refinement
;
SHELXL2013 (Sheldrick, 2015)
;
_computing_molecular_graphics
;
DIAMOND (Brandenburg, 2010)
;
_computing_publication_material
;
SHELXTL (Sheldrick, 2008)
;
loop_
    _atom_site_type_symbol
    _atom_site_label
    _atom_site_fract_x
    _atom_site_fract_y
    _atom_site_fract_z
    _atom_site_U_iso_or_equiv
    _atom_site_adp_type
    _atom_site_calc_flag
    _atom_site_occupancy
    _atom_site_disorder_assembly
    _atom_site_disorder_group
    S S1 0.57059(2) 0.35556(6) 0.41078(4) 0.03060(12) Uani d 1 . .
    S S2 0.87043(3) 1.06954(6) 0.40092(4) 0.03528(13) Uani d 1 . .
    O O1 0.82963(8) 0.59419(17) 0.21785(11) 0.0333(2) Uani d 1 . .
    N N1 0.72025(8) 0.62668(19) 0.32412(12) 0.0264(3) Uani d 1 . .
    C C1 0.68637(10) 0.7095(2) 0.43112(15) 0.0315(3) Uani d 1 . .
    H H1A 0.6300 0.7989 0.3920 0.038 Uiso calc 1 . .
    H H1B 0.7346 0.8037 0.4909 0.038 Uiso calc 1 . .
    C C2 0.66298(11) 0.5254(3) 0.51228(15) 0.0325(3) Uani d 1 . .
    H H2A 0.6437 0.5870 0.5871 0.039 Uiso calc 1 . .
    H H2B 0.7193 0.4357 0.5510 0.039 Uiso calc 1 . .
    C C3 0.62268(10) 0.2963(2) 0.28028(15) 0.0280(3) Uani d 1 . .
    H H3A 0.6779 0.2023 0.3172 0.034 Uiso calc 1 . .
    H H3B 0.5774 0.2148 0.2078 0.034 Uiso calc 1 . .
    C C4 0.65213(10) 0.5000(2) 0.22214(14) 0.0296(3) Uani d 1 . .
    H H4A 0.6795 0.4586 0.1507 0.036 Uiso calc 1 . .
    H H4B 0.5965 0.5909 0.1812 0.036 Uiso calc 1 . .
    C C5 0.80749(9) 0.6585(2) 0.31488(14) 0.0243(3) Uani d 1 . .
    C C6 0.87815(10) 0.7787(2) 0.42581(15) 0.0297(3) Uani d 1 . .
    H H6A 0.9416 0.7294 0.4300 0.036 Uiso calc 1 . .
    H H6B 0.8679 0.7434 0.5125 0.036 Uiso calc 1 . .
    C C7 0.91981(12) 1.0968(3) 0.26585(18) 0.0385(4) Uani d 1 . .
    H H7A 0.9862 1.0593 0.2975 0.058 Uiso calc 1 . .
    H H7B 0.9127 1.2471 0.2334 0.058 Uiso calc 1 . .
    H H7C 0.8876 0.9988 0.1928 0.058 Uiso calc 1 . .
loop_
    _atom_site_aniso_label
    _atom_site_aniso_U_11
    _atom_site_aniso_U_22
    _atom_site_aniso_U_33
    _atom_site_aniso_U_12
    _atom_site_aniso_U_13
    _atom_site_aniso_U_23
    S1 0.0255(2) 0.0330(2) 0.0357(2) -0.00719(13) 0.01283(16) -0.00026(15)
    S2 0.0262(2) 0.0305(2) 0.0515(3) -0.00455(14) 0.01529(18) -0.01097(16)
    O1 0.0347(6) 0.0363(5) 0.0344(6) -0.0013(4) 0.0187(5) -0.0022(4)
    N1 0.0262(6) 0.0290(6) 0.0263(6) -0.0077(5) 0.0115(5) -0.0052(5)
    C1 0.0313(8) 0.0309(7) 0.0369(8) -0.0085(6) 0.0173(7) -0.0101(6)
    C2 0.0323(8) 0.0403(8) 0.0279(8) -0.0093(6) 0.0134(6) -0.0064(6)
    C3 0.0251(7) 0.0268(7) 0.0325(8) -0.0050(5) 0.0092(6) -0.0058(6)
    C4 0.0288(7) 0.0341(7) 0.0248(7) -0.0081(6) 0.0065(6) -0.0028(6)
    C5 0.0251(7) 0.0212(6) 0.0278(7) 0.0011(5) 0.0099(6) 0.0051(5)
    C6 0.0229(7) 0.0349(7) 0.0300(8) -0.0034(6) 0.0059(6) 0.0037(6)
    C7 0.0374(9) 0.0309(8) 0.0490(10) -0.0021(6) 0.0157(8) 0.0058(7)
_geom_special_details
;
All e.s.d.'s (except the e.s.d. in the dihedral angle between two l.s. planes)
are estimated using the full covariance matrix. The cell e.s.d.'s are taken
into account individually in the estimation of e.s.d.'s in distances, angles
and torsion angles; correlations between e.s.d.'s in cell parameters are only
used when they are defined by crystal symmetry. An approximate (isotropic)
treatment of cell e.s.d.'s is used for estimating e.s.d.'s involving l.s.
planes.
;
loop_
    _geom_bond_atom_site_label_1
    _geom_bond_atom_site_label_2
    _geom_bond_site_symmetry_2
    _geom_bond_distance
    _geom_bond_publ_flag
    S1 C2 . 1.8061(15) ?
    S1 C3 . 1.8065(14) ?
    S2 C7 . 1.7935(17) ?
    S2 C6 . 1.8067(16) ?
    O1 C5 . 1.2267(17) ?
    N1 C5 . 1.3592(17) ?
    N1 C1 . 1.4563(17) ?
    N1 C4 . 1.4622(18) ?
    C1 C2 . 1.520(2) ?
    C1 H1A . 0.9900 ?
    C1 H1B . 0.9900 ?
    C2 H2A . 0.9900 ?
    C2 H2B . 0.9900 ?
    C3 C4 . 1.517(2) ?
    C3 H3A . 0.9900 ?
    C3 H3B . 0.9900 ?
    C4 H4A . 0.9900 ?
    C4 H4B . 0.9900 ?
    C5 C6 . 1.511(2) ?
    C6 H6A . 0.9900 ?
    C6 H6B . 0.9900 ?
    C7 H7A . 0.9800 ?
    C7 H7B . 0.9800 ?
    C7 H7C . 0.9800 ?
loop_
    _geom_angle_atom_site_label_1
    _geom_angle_atom_site_label_2
    _geom_angle_atom_site_label_3
    _geom_angle_site_symmetry_1
    _geom_angle_site_symmetry_3
    _geom_angle
    _geom_angle_publ_flag
    C2 S1 C3 . . 97.45(6) ?
    C7 S2 C6 . . 100.51(7) ?
    C5 N1 C1 . . 125.07(12) ?
    C5 N1 C4 . . 120.24(11) ?
    C1 N1 C4 . . 114.68(11) ?
    N1 C1 C2 . . 111.34(12) ?
    N1 C1 H1A . . 109.4 ?
    C2 C1 H1A . . 109.4 ?
    N1 C1 H1B . . 109.4 ?
    C2 C1 H1B . . 109.4 ?
    H1A C1 H1B . . 108.0 ?
    C1 C2 S1 . . 111.64(11) ?
    C1 C2 H2A . . 109.3 ?
    S1 C2 H2A . . 109.3 ?
    C1 C2 H2B . . 109.3 ?
    S1 C2 H2B . . 109.3 ?
    H2A C2 H2B . . 108.0 ?
    C4 C3 S1 . . 112.52(10) ?
    C4 C3 H3A . . 109.1 ?
    S1 C3 H3A . . 109.1 ?
    C4 C3 H3B . . 109.1 ?
    S1 C3 H3B . . 109.1 ?
    H3A C3 H3B . . 107.8 ?
    N1 C4 C3 . . 111.87(12) ?
    N1 C4 H4A . . 109.2 ?
    C3 C4 H4A . . 109.2 ?
    N1 C4 H4B . . 109.2 ?
    C3 C4 H4B . . 109.2 ?
    H4A C4 H4B . . 107.9 ?
    O1 C5 N1 . . 121.49(13) ?
    O1 C5 C6 . . 119.42(12) ?
    N1 C5 C6 . . 119.09(12) ?
    C5 C6 S2 . . 111.99(10) ?
    C5 C6 H6A . . 109.2 ?
    S2 C6 H6A . . 109.2 ?
    C5 C6 H6B . . 109.2 ?
    S2 C6 H6B . . 109.2 ?
    H6A C6 H6B . . 107.9 ?
    S2 C7 H7A . . 109.5 ?
    S2 C7 H7B . . 109.5 ?
    H7A C7 H7B . . 109.5 ?
    S2 C7 H7C . . 109.5 ?
    H7A C7 H7C . . 109.5 ?
    H7B C7 H7C . . 109.5 ?
loop_
    _geom_torsion_atom_site_label_1
    _geom_torsion_atom_site_label_2
    _geom_torsion_atom_site_label_3
    _geom_torsion_atom_site_label_4
    _geom_torsion_site_symmetry_1
    _geom_torsion_site_symmetry_2
    _geom_torsion_site_symmetry_3
    _geom_torsion_site_symmetry_4
    _geom_torsion
    _geom_torsion_publ_flag
    C5 N1 C1 C2 . . . . -115.63(15) ?
    C4 N1 C1 C2 . . . . 64.06(16) ?
    N1 C1 C2 S1 . . . . -62.22(15) ?
    C3 S1 C2 C1 . . . . 53.57(12) ?
    C2 S1 C3 C4 . . . . -52.50(12) ?
    C5 N1 C4 C3 . . . . 117.12(14) ?
    C1 N1 C4 C3 . . . . -62.59(16) ?
    S1 C3 C4 N1 . . . . 59.54(14) ?
    C1 N1 C5 O1 . . . . -175.84(13) ?
    C4 N1 C5 O1 . . . . 4.5(2) ?
    C1 N1 C5 C6 . . . . 3.2(2) ?
    C4 N1 C5 C6 . . . . -176.45(12) ?
    O1 C5 C6 S2 . . . . 92.67(14) ?
    N1 C5 C6 S2 . . . . -86.42(13) ?
    C7 S2 C6 C5 . . . . -73.01(11) ?
loop_
    _geom_hbond_atom_site_label_D
    _geom_hbond_atom_site_label_H
    _geom_hbond_atom_site_label_A
    _geom_hbond_site_symmetry_A
    _geom_hbond_distance_DH
    _geom_hbond_distance_HA
    _geom_hbond_distance_DA
    _geom_hbond_angle_DHA
    C1 H1B O1 4_576 0.99 2.46 3.3490(19) 150
    C6 H6B O1 4_576 0.99 2.59 3.4427(18) 144
    C7 H7B O1 1_565 0.98 2.45 3.3237(19) 148
    C3 H3A S2 1_545 0.99 2.88 3.8201(15) 159
_shelx_hkl_file
;
   0   0   1   -0.07    0.02
   0   0  -1   -0.09    0.01
   0   0  -2   58.94    1.75
   0   0  -2   61.61    1.36
   0   0  -3   -0.27    0.03
   0   0  -3   -0.33    0.02
   0   0  -3   -0.36    0.04
   0   0  -4    3.16    0.12
   0   0  -4    2.72    0.23
   0   0  -4    3.08    0.16
   0   0  -5   -0.07    0.06
   0   0  -5   -0.08    0.04
   0   0  -5   -0.03    0.03
   0   0  -6  224.80    5.03
   0   0  -6  227.62    6.52
   0   0   6  228.11    5.41
   0   0  -7    0.10    0.12
   0   0  -7    0.12    0.07
   0   0  -8   13.23    0.77
   0   0  -8   14.10    0.49
   0   0  -9    0.01    0.13
   0   0 -10   59.06    2.25
   0   0 -11    0.11    0.18
   0   0 -12   13.80    0.48
   0   0 -12   15.46    1.01
   0   1   0    0.00    0.03
   0   1   0    0.02    0.05
   0  -1   0   -0.01    0.02
   0  -1   0    0.15    0.06
   0   1   1   13.11    0.40
   0   1  -1   12.26    0.45
   0   1   1   12.05    0.37
   0   1   1   12.54    0.37
   0   1  -1   12.90    0.39
   0  -1   1   12.64    0.36
   0  -1  -1   12.25    0.33
   0   1  -2   23.36    0.83
   0   1   2   23.92    0.69
   0   1  -2   25.91    0.69
   0  -1   2   23.95    0.65
   0  -1  -2   26.03    0.59
   0  -1  -2   24.63    0.74
   0  -1  -2   24.39    0.58
   0   1  -3   54.37    1.37
   0   1  -3   52.46    1.70
   0   1   3   53.32    1.39
   0  -1  -3   53.98    1.22
   0  -1  -3   54.34    1.59
   0  -1   3   54.39    1.31
   0  -1  -3   53.39    1.21
   0   1   4    6.56    0.26
   0   1  -4    5.70    0.38
   0   1  -4    6.24    0.23
   0  -1  -4    6.22    0.21
   0  -1  -4    6.08    0.32
   0  -1  -4    6.32    0.21
   0   1   5    3.36    0.19
   0   1  -5    3.47    0.15
   0   1  -5    3.23    0.30
   0   1  -5    3.45    0.21
   0  -1  -5    3.85    0.16
   0  -1  -5    3.78    0.27
   0  -1  -5    3.46    0.15
   0   1  -6    4.95    0.27
   0   1  -6    5.09    0.19
   0   1  -6    4.41    0.39
   0   1   6    4.69    0.23
   0  -1  -6    4.99    0.20
   0  -1  -6    4.62    0.20
   0  -1  -6    5.18    0.36
   0   1  -7   15.62    0.85
   0   1   7   16.56    0.53
   0  -1  -7   16.35    0.77
   0  -1  -7   16.45    0.48
   0  -1  -7   17.24    0.48
   0   1  -8   65.37    2.37
   0  -1  -8   67.22    1.54
   0  -1  -8   66.30    1.54
   0  -1  -8   63.36    2.22
   0   1  -9   21.43    1.14
   0  -1  -9   22.20    0.60
   0  -1  -9   21.49    1.04
   0  -1  -9   22.48    0.59
   0   1 -10   11.20    0.83
   0  -1 -10   12.67    0.77
   0  -1 -10   11.23    0.33
   0   1 -11   11.52    0.87
   0  -1 -11   11.80    0.79
   0   1 -12    0.15    0.25
   0  -1 -12    0.32    0.22
   0   2   0    6.24    0.31
   0   2   0    6.71    0.31
   0  -2   0    6.43    0.26
   0   2  -1  253.96    7.11
   0   2   1  260.13    7.03
   0   2  -1  253.89    6.27
   0   2   1  257.71    6.28
   0  -2   1  252.91    5.66
   0  -2  -1  259.20    5.66
   0   2  -2    8.46    0.37
   0   2  -2    8.81    0.43
   0   2   2    7.90    0.29
   0   2   2    8.81    0.38
   0  -2  -2    8.86    0.29
   0  -2   2    8.95    0.35
   0  -2  -2    8.89    0.28
   0   2   3  103.32    2.64
   0   2  -3  101.55    3.07
   0   2   3  102.20    2.85
   0   2  -3  102.56    2.62
   0  -2  -3   99.83    2.29
   0  -2  -3  101.74    2.25
   0  -2   3  102.73    2.42
   0  -2  -3  104.11    2.85
   0   2   4    4.86    0.29
   0   2  -4    5.31    0.39
   0   2  -4    5.54    0.30
   0  -2   4    4.77    0.28
   0  -2  -4    5.70    0.19
   0  -2  -4    5.56    0.20
   0  -2  -4    5.48    0.26
   0   2  -5    7.52    0.35
   0   2  -5    8.27    0.53
   0   2   5    7.81    0.38
   0  -2  -5    7.96    0.38
   0  -2  -5    7.78    0.24
   0  -2  -5    7.79    0.25
   0  -2   5    8.62    0.39
   0   2  -6    0.62    0.20
   0   2  -6    0.70    0.13
   0   2   6    0.96    0.16
   0  -2  -6    0.86    0.07
   0  -2  -6    0.81    0.16
   0  -2   6    0.98    0.17
   0  -2  -6    0.73    0.07
   0   2  -7   10.62    0.69
   0   2  -7    9.41    0.36
   0   2   7    9.19    0.43
   0  -2  -7    9.23    0.51
   0   2  -8   19.38    1.06
   0  -2  -8   19.71    0.86
   0   2  -9    0.82    0.28
   0  -2  -9    0.53    0.18
   0   2 -10    2.01    0.46
   0   2 -11    1.70    0.42
   0   2 -12    0.34    0.25
   0   3   0    0.12    0.11
   0   3   0   -0.16    0.09
   0  -3   0   -0.01    0.05
   0   3  -1   93.73    2.76
   0   3   1   95.59    2.51
   0   3  -1   93.01    2.50
   0   3   1   94.17    2.67
   0  -3   1   90.37    2.24
   0  -3  -1   89.42    2.19
   0   3   2  221.76    6.09
   0   3  -2  225.23    6.29
   0   3  -2  218.94    5.53
   0   3   2  220.30    5.54
   0  -3  -2  219.15    4.92
   0  -3   2  222.25    5.03
   0   3  -3   77.40    2.47
   0   3   3   75.51    2.18
   0   3  -3   79.60    2.15
   0   3   3   76.13    2.15
   0  -3  -3   78.71    1.79
   0  -3   3   76.48    1.96
   0  -3  -3   77.87    1.83
   0   3  -4   87.92    2.86
   0   3   4   91.06    2.45
   0   3  -4   89.72    2.42
   0  -3   4   89.08    2.26
   0  -3  -4   87.02    2.06
   0  -3  -4   90.89    2.03
   0   3  -5   17.67    0.90
   0   3  -5   16.93    0.68
   0   3   5   16.65    0.60
   0   3   5   17.24    0.70
   0  -3  -5   16.57    0.60
   0  -3  -5   17.64    0.47
   0  -3  -5   17.56    0.48
   0  -3   5   17.60    0.68
   0   3  -6    1.55    0.33
   0   3   6    1.24    0.17
   0   3  -6    1.19    0.22
   0   3   6    1.38    0.23
   0  -3  -6    1.22    0.08
   0  -3  -6    1.27    0.16
   0  -3  -6    1.24    0.08
   0   3  -7   53.92    2.07
   0   3   7   50.65    1.58
   0   3  -7   53.67    1.53
   0   3  -8   61.18    2.37
   0   3  -9    0.44    0.26
   0   3 -10    0.05    0.19
   0   3 -11    7.19    0.87
   0   3 -12   -0.18    0.23
   0   4   0   59.85    1.86
   0   4   0   58.93    1.80
   0  -4   0   57.94    1.57
   0   4  -1   83.07    2.38
   0   4  -1   83.23    2.57
   0   4   1   84.44    2.46
   0   4   1   84.07    2.39
   0  -4  -1   81.38    2.06
   0  -4   1   82.23    2.13
   0   4  -2   10.14    0.58
   0   4  -2    9.88    0.56
   0   4   2    8.92    0.42
   0   4   2    9.82    0.55
   0  -4   2   10.24    0.49
   0  -4  -2    8.89    0.40
   0   4   3   27.33    0.91
   0   4  -3   29.22    1.18
   0   4  -3   30.73    1.09
   0   4   3   28.05    1.06
   0  -4   3   26.86    0.94
   0  -4  -3   28.00    0.80
   0  -4  -3   28.35    0.83
   0   4   4   26.42    1.02
   0   4  -4   25.90    1.01
   0   4  -4   26.33    1.17
   0  -4  -4   27.26    0.77
   0  -4  -4   26.18    0.75
   0  -4   4   25.97    0.94
   0   4   5   11.12    0.62
   0   4  -5   11.09    0.61
   0   4  -5   11.23    0.74
   0  -4  -5   11.94    0.40
   0  -4  -5   11.17    0.38
   0  -4  -5   10.65    0.40
   0  -4   5   10.65    0.56
   0   4  -6    3.36    0.49
   0   4  -6    4.03    0.41
   0   4   6    3.30    0.38
   0  -4  -6    3.81    0.17
   0  -4  -6    3.88    0.17
   0   4  -7   51.29    1.60
   0   4  -7   51.27    2.09
   0   4   7   51.15    1.66
   0   4  -8    1.14    0.34
   0   4  -9    7.14    0.85
   0   4 -10    3.24    0.60
   0   4 -11    0.50    0.34
   0   5   0   -0.09    0.22
   0   5   0   -0.04    0.09
   0  -5   0    0.01    0.09
   0   5  -1    8.65    0.61
   0   5  -1    8.78    0.53
   0   5   1    8.72    0.61
   0  -5   1    9.60    0.50
   0  -5  -1    9.51    0.48
   0   5   2    0.25    0.21
   0   5  -2    0.46    0.25
   0   5  -2    0.29    0.17
   0  -5   2    0.14    0.13
   0  -5  -2    0.34    0.13
   0   5   3    1.87    0.35
   0   5  -3    1.84    0.33
   0   5  -3    1.55    0.35
   0  -5  -3    1.58    0.21
   0  -5  -3    1.47    0.19
   0  -5   3    2.15    0.30
   0   5  -4   19.77    0.96
   0   5  -4   19.45    1.04
   0   5   4   21.45    0.96
   0  -5   4   20.22    0.85
   0  -5  -4   21.25    0.70
   0  -5  -4   21.23    0.68
   0   5  -5   -0.15    0.22
   0   5  -5   -0.05    0.12
   0   5   5    0.24    0.19
   0  -5  -5   -0.02    0.07
   0  -5   5    0.02    0.13
   0  -5  -5    0.16    0.09
   0   5  -6    1.09    0.32
   0   5  -6    1.58    0.33
   0   5   6    1.31    0.32
   0  -5  -6    1.05    0.13
   0  -5  -6    0.85    0.11
   0   5   7    1.19    0.32
   0   5  -7    1.36    0.36
   0   5   8    2.79    0.43
   0   5  -8    2.79    0.54
   0   5  -9    6.94    0.86
   0   5 -10    0.43    0.33
   0   6   0    0.91    0.36
   0  -6   0    1.08    0.23
   0   6   1    0.14    0.25
   0   6  -1    0.36    0.32
   0  -6   1    0.18    0.15
   0  -6  -1    0.42    0.16
   0   6  -2    0.12    0.16
   0   6  -2    0.06    0.24
   0   6   2    0.31    0.25
   0  -6  -2    0.12    0.12
   0  -6   2    0.18    0.15
   0   6  -3   44.24    1.71
   0   6  -3   47.26    1.83
   0   6   3   44.64    1.73
   0  -6  -3   47.28    1.37
   0  -6   3   46.67    1.53
   0  -6  -3   47.04    1.33
   0   6  -4    2.17    0.39
   0   6   4    1.90    0.42
   0   6  -4    1.55    0.43
   0  -6  -4    1.31    0.20
   0  -6  -4    1.21    0.20
   0  -6   4    1.02    0.25
   0   6  -5    1.43    0.35
   0   6  -5    1.28    0.39
   0   6   5    1.50    0.37
   0  -6  -5    1.71    0.21
   0  -6  -5    1.27    0.19
   0   6  -6    2.92    0.49
   0   6  -6    2.94    0.52
   0   6   6    3.36    0.52
   0  -6  -6    2.74    0.20
   0   6  -7    9.05    0.81
   0   6   7    9.98    0.77
   0   6  -8    3.09    0.59
   0   6   8    2.25    0.49
   0   7   0    0.10    0.32
   0  -7   0    0.00    0.12
   0   7   1   31.37    1.49
   0   7  -1   32.53    1.50
   0  -7   1   35.08    1.26
   0  -7  -1   33.61    1.19
   0   7   2   -0.15    0.35
   0   7  -2    0.04    0.37
   0  -7  -2    0.10    0.12
   0  -7  -2    0.06    0.13
   0  -7   2    0.19    0.16
   0   7  -3    2.76    0.57
   0   7   3    3.48    0.60
   0  -7  -3    3.93    0.37
   0  -7  -3    3.44    0.37
   0  -7   3    3.36    0.45
   0   7  -4    1.44    0.48
   0   7   4    2.05    0.51
   0  -7  -4    1.94    0.26
   0  -7  -4    2.00    0.27
   0  -7   4    1.94    0.38
   0   7  -5   17.99    1.21
   0   7   5   17.74    1.09
   0   7  -5   16.18    1.02
   0  -7  -5   17.96    0.67
   0  -7  -5   17.10    0.67
   0   7  -6    0.24    0.26
   0   7   6    0.33    0.40
   0   7  -6   -0.04    0.33
   0  -7  -6    0.07    0.09
   1   0 -13    0.19    0.24
   1   0 -12    0.23    0.24
   1   0 -11   -0.01    0.06
   1   0 -11    0.11    0.16
   1   0 -10   61.24    2.30
   1   0  -9    0.09    0.07
   1   0  -9    0.02    0.12
   1   0  -8    9.53    0.36
   1   0  -8    8.39    0.59
   1   0  -7   -0.06    0.05
   1   0  -7   -0.05    0.04
   1   0  -7   -0.03    0.09
   1   0  -6   12.03    0.39
   1   0  -6   11.65    0.62
   1   0  -6   12.18    0.39
   1   0  -5    0.11    0.08
   1   0  -5   -0.03    0.03
   1   0  -5   -0.02    0.03
   1   0  -4   95.10    2.14
   1   0  -4   94.85    2.34
   1   0  -4   96.62    2.83
   1   0  -3   -0.21    0.03
   1   0  -3   -0.26    0.04
   1   0  -3   -0.24    0.02
   1   0  -2  413.21    9.15
   1   0  -2  390.70   12.18
   1   0  -2  380.22   10.18
   1   0  -1   -0.14    0.01
  -1   0   1   -0.03    0.03
   1   0  -1   -0.17    0.01
   1   0  -1   -0.18    0.01
  -1   0  -1    0.00    0.01
  -1   0  -1    0.13    0.06
   1   0   1   -0.01    0.01
  -1   0  -2  892.43   26.41
  -1   0  -3   -0.02    0.03
  -1   0  -3   -0.03    0.05
  -1   0  -4   54.55    1.77
  -1   0  -4   56.97    1.35
  -1   0  -5    0.03    0.06
  -1   0  -5   -0.05    0.04
  -1   0  -6   13.74    0.70
  -1   0  -6   14.14    0.48
  -1   0  -7   -0.01    0.08
  -1   0  -7    0.08    0.07
  -1   0  -8   25.15    1.15
  -1   0  -9   -0.07    0.11
  -1   0 -10   23.34    1.20
  -1   0 -11   -0.10    0.11
  -1   0 -12    9.26    0.79
  -1   0 -12    8.79    0.41
   1   1 -13    5.19    0.75
   1   1 -12   -0.16    0.18
   1  -1 -12   -0.05    0.17
   1   1 -11   14.31    0.97
   1  -1 -11   14.08    0.87
   1   1 -10    1.44    0.35
   1  -1 -10    1.93    0.36
   1   1  -9   26.20    1.27
   1  -1  -9   26.27    1.17
   1   1  -8    1.67    0.34
   1  -1  -8    1.42    0.27
  -1   1   7   67.01    1.75
   1   1  -7   67.83    1.68
   1   1  -7   64.22    1.69
   1   1  -7   68.00    2.32
   1  -1  -7   66.79    2.19
   1   1  -6   24.70    1.06
   1   1  -6   23.80    0.73
   1   1  -6   24.53    0.70
  -1   1   6   25.61    0.75
   1  -1  -6   25.55    0.76
   1  -1  -6   24.73    0.97
   1   1  -5   55.38    1.38
   1   1  -5   52.95    1.84
  -1   1   5   53.03    1.45
   1   1  -5   53.45    1.42
   1  -1  -5   61.38    1.48
   1  -1  -5   53.60    1.74
  -1   1   4    9.62    0.35
   1   1  -4    9.43    0.49
   1   1  -4    8.92    0.32
   1  -1  -4    9.47    0.42
   1  -1  -4    9.14    0.35
  -1   1   3  136.11    3.33
   1   1  -3  132.84    3.31
   1   1  -3  138.79    3.90
   1  -1  -3  131.78    3.33
   1  -1  -3  137.88    3.79
  -1   1   2   46.16    1.23
   1   1  -2   50.01    1.23
   1   1  -2   45.54    1.43
  -1  -1   2   45.87    1.13
   1  -1  -2   46.81    1.24
   1   1  -1   67.01    1.74
  -1   1   1   69.17    1.74
   1   1  -1   69.34    1.97
  -1   1   1   70.73    1.93
   1  -1  -1   69.61    1.53
  -1  -1   1   69.00    1.58
   1  -1  -1   67.70    1.75
  -1   1   0   64.94    1.63
   1   1   0   68.21    1.80
  -1   1   0   65.48    1.87
   1   1   0   66.02    1.65
  -1  -1   0   65.16    1.80
  -1  -1   0   62.67    1.48
   1  -1   0   62.51    1.47
  -1   1  -1  726.38   18.79
   1   1   1  750.53   18.64
  -1   1  -1  715.58   22.04
  -1  -1  -1  738.96   16.31
   1  -1   1  709.28   17.19
  -1  -1  -1  693.88   16.90
  -1   1  -2   54.68    1.71
   1   1   2   55.39    1.42
  -1   1  -2   56.84    1.40
   1  -1   2   54.85    1.33
  -1  -1  -2   54.39    1.28
  -1  -1  -2   55.98    1.27
  -1  -1  -2   55.73    1.57
   1   1   3  179.57    4.30
  -1   1  -3  180.22    4.28
  -1   1  -3  173.23    5.04
  -1  -1  -3  174.43    4.92
   1  -1   3  177.75    3.97
  -1  -1  -3  179.07    3.92
  -1  -1  -3  178.03    3.91
  -1   1  -4   56.14    1.37
   1   1   4   54.26    1.41
  -1   1  -4   54.92    1.80
   1  -1   4   54.55    1.38
  -1  -1  -4   53.78    1.68
  -1  -1  -4   56.18    1.30
  -1  -1  -4   53.36    1.30
  -1   1  -5   62.97    1.53
  -1   1  -5   60.26    2.07
   1   1   5   63.13    1.60
  -1  -1  -5   62.30    1.96
  -1  -1  -5   61.55    1.49
   1  -1   5   61.46    1.63
  -1  -1  -5   64.70    1.48
   1   1   6   26.84    0.76
  -1   1  -6   26.08    1.14
  -1   1  -6   28.43    0.84
  -1  -1  -6   27.48    1.05
  -1  -1  -6   26.93    0.75
  -1  -1  -6   27.02    0.74
  -1   1  -7    0.78    0.23
  -1  -1  -7    0.88    0.20
  -1  -1  -7    0.94    0.13
  -1  -1  -7    0.94    0.12
  -1   1  -8   42.56    1.76
  -1  -1  -8   46.15    1.16
  -1  -1  -8   42.93    1.63
  -1  -1  -8   44.80    1.14
  -1   1  -9    2.21    0.43
  -1  -1  -9    2.33    0.18
  -1  -1  -9    1.98    0.35
  -1   1 -10   12.56    0.87
  -1  -1 -10   11.28    0.41
  -1  -1 -10   10.79    0.73
  -1   1 -11    3.76    0.59
  -1  -1 -11    3.77    0.53
  -1   1 -12    0.62    0.28
   1   2 -12    2.88    0.56
   1   2 -11    0.99    0.35
   1   2 -10    0.83    0.30
   1  -2 -10    1.32    0.28
   1   2  -9    4.02    0.56
   1  -2  -9    4.76    0.41
  -1   2   8    1.05    0.21
   1   2  -8    0.85    0.28
   1  -2  -8    1.13    0.22
   1   2  -7  107.89    2.74
  -1   2   7  108.48    2.82
   1   2  -7  108.49    3.51
   1  -2  -7  106.57    3.24
  -1   2   6  131.44    3.35
   1   2  -6  132.07    4.06
  -1  -2   6  130.74    3.12
   1  -2  -6  129.26    3.79
  -1   2   5   16.85    0.61
   1   2  -5   15.92    0.59
   1   2  -5   15.76    0.79
  -1  -2   5   17.79    0.61
   1  -2  -5   16.99    0.65
   1   2  -4    3.15    0.25
  -1   2   4    3.05    0.23
   1   2  -4    3.68    0.31
   1  -2  -4    3.50    0.21
  -1  -2   4    2.94    0.21
  -1   2   3  155.41    4.32
   1   2  -3  154.30    4.51
  -1   2   3  154.95    3.90
   1   2  -3  155.96    3.89
   1  -2  -3  159.53    3.41
   1  -2  -3  158.63    3.35
  -1  -2   3  152.76    3.56
   1  -2  -3  155.28    4.32
   1   2  -2   87.67    2.59
  -1   2   2   83.53    2.26
  -1   2   2   87.35    2.45
   1   2  -2   86.74    2.27
   1  -2  -2   87.88    1.96
  -1  -2   2   88.42    2.07
   1   2  -1  135.79    3.47
  -1   2   1  136.36    3.47
   1   2  -1  139.59    3.89
  -1   2   1  138.43    3.86
   1  -2  -1  138.26    3.08
  -1  -2   1  139.97    3.14
   1   2   0   41.46    1.22
  -1   2   0   44.35    1.38
  -1   2   0   43.01    1.22
   1   2   0   43.82    1.28
  -1  -2   0   43.03    1.09
   1  -2   0   44.54    1.08
   1   2   1  459.11   10.91
   1   2   1  435.56   12.64
  -1   2  -1  472.04   12.47
  -1   2  -1  460.50   10.89
   1  -2   1  462.85    9.89
  -1  -2  -1  401.99   11.04
   1   2   2   12.81    0.48
  -1   2  -2   12.72    0.46
  -1   2  -2   12.03    0.57
  -1  -2  -2   11.46    0.39
   1  -2   2   11.86    0.44
  -1  -2  -2   12.74    0.38
   1   2   3    6.00    0.32
  -1   2  -3    6.51    0.42
  -1   2  -3    7.06    0.33
  -1  -2  -3    6.44    0.25
  -1  -2  -3    6.60    0.26
   1  -2   3    6.43    0.31
  -1  -2  -3    6.59    0.25
  -1   2  -4   29.64    0.91
   1   2   4   30.37    0.94
  -1   2  -4   30.83    1.20
  -1  -2  -4   31.19    0.80
   1  -2   4   30.79    0.91
  -1  -2  -4   30.50    0.96
  -1  -2  -4   32.02    0.79
   1   2   5   22.24    0.75
  -1   2  -5   22.57    1.02
  -1   2  -5   23.03    0.71
  -1  -2  -5   22.59    0.80
   1  -2   5   21.87    0.75
  -1  -2  -5   22.84    0.62
  -1   2  -6    3.36    0.44
  -1   2  -6    2.92    0.22
   1   2   6    3.47    0.26
  -1  -2  -6    3.33    0.18
  -1  -2  -6    3.55    0.18
   1  -2   6    3.42    0.31
  -1  -2  -6    3.63    0.27
  -1   2  -7   16.68    0.94
   1   2   7   17.00    0.62
  -1  -2  -7   17.47    0.50
  -1  -2  -7   17.45    0.75
  -1   2  -8    1.27    0.32
  -1  -2  -8    1.04    0.22
  -1  -2  -8    1.11    0.11
  -1  -2  -8    0.94    0.10
  -1   2  -9   29.20    1.47
  -1  -2  -9   30.60    1.24
  -1  -2  -9   30.27    0.73
  -1  -2  -9   31.73    0.74
  -1   2 -10    3.17    0.54
  -1   2 -11    8.50    0.79
  -1   2 -12    0.14    0.28
   1   3 -12    2.60    0.55
   1   3 -11   -0.09    0.19
   1   3 -10    0.38    0.24
   1   3  -9   22.13    1.24
  -1   3   8   11.24    0.57
   1   3  -8   11.64    0.81
   1   3  -7   43.70    1.83
  -1   3   7   45.58    1.44
   1   3  -7   46.58    1.39
  -1   3   7   43.57    1.50
   1  -3  -7   49.19    1.51
   1   3  -6   63.25    1.82
   1   3  -6   64.51    2.29
  -1   3   6   64.59    1.95
  -1   3   6   62.24    1.86
   1  -3  -6   64.80    1.94
   1   3  -5   14.51    0.62
  -1   3   5   14.54    0.64
   1   3  -5   15.11    0.80
  -1   3   5   14.88    0.56
   1  -3  -5   14.72    0.56
  -1  -3   5   13.73    0.59
  -1   3   4   37.96    1.21
   1   3  -4   37.91    1.42
   1   3  -4   37.90    1.20
   1  -3  -4   37.53    0.91
   1  -3  -4   36.91    0.91
  -1  -3   4   37.14    1.12
   1   3  -3   56.40    1.89
  -1   3   3   54.61    1.66
  -1   3   3   56.96    1.66
   1   3  -3   57.65    1.66
   1  -3  -3   57.90    1.36
   1  -3  -3   57.21    1.33
  -1  -3   3   55.96    1.51
  -1   3   2   20.90    0.71
   1   3  -2   20.25    0.76
   1   3  -2   18.44    0.78
  -1   3   2   18.82    0.73
   1  -3  -2   17.99    0.57
  -1  -3   2   18.48    0.65
  -1   3   1    3.27    0.32
  -1   3   1    3.51    0.28
   1   3  -1    3.71    0.25
   1   3  -1    2.82    0.30
  -1  -3   1    2.93    0.22
   1  -3  -1    3.12    0.20
  -1   3   0   19.35    0.73
  -1   3   0   20.99    0.80
   1   3   0   18.91    0.74
   1   3   0   19.50    0.68
   1  -3   0   18.51    0.61
  -1  -3   0   19.25    0.63
   1   3   1  172.00    4.69
  -1   3  -1  175.57    4.91
   1   3   1  168.17    4.34
  -1   3  -1  165.91    4.31
   1  -3   1  171.41    3.91
  -1  -3  -1  168.38    3.87
   1   3   2  197.31    4.98
  -1   3  -2  196.80    4.95
  -1   3  -2  200.28    5.68
   1  -3   2  196.55    4.52
  -1  -3  -2  198.71    4.34
  -1  -3  -2  193.46    4.43
  -1   3  -3    3.92    0.32
  -1   3  -3    3.80    0.34
   1   3   3    3.73    0.32
   1  -3   3    3.46    0.26
  -1  -3  -3    3.45    0.21
  -1  -3  -3    3.28    0.20
  -1   3  -4   71.15    2.37
   1   3   4   69.94    1.99
  -1   3  -4   69.55    1.96
  -1  -3  -4   68.40    1.69
  -1  -3  -4   70.69    1.67
   1  -3   4   72.53    1.86
  -1   3  -5    9.24    0.63
   1   3   5    8.96    0.49
  -1   3  -5   10.00    0.48
   1   3   5    9.23    0.36
  -1  -3  -5    9.41    0.33
  -1  -3  -5    8.96    0.35
   1  -3   5    8.41    0.46
  -1  -3  -5    9.41    0.35
  -1   3  -6   39.39    1.63
   1   3   6   38.84    1.25
  -1   3  -6   38.89    1.19
  -1  -3  -6   38.49    0.98
  -1  -3  -6   38.31    0.97
  -1   3  -7   13.76    0.88
   1   3   7   13.77    0.63
  -1  -3  -7   13.84    0.40
  -1  -3  -7   13.81    0.40
  -1   3  -8    4.78    0.63
  -1   3  -9    2.31    0.46
  -1   3 -10    4.43    0.66
  -1   3 -11    0.17    0.23
   1   4 -11    1.27    0.45
   1   4 -10    0.96    0.37
   1   4  -9    6.27    0.77
   1   4  -8    4.32    0.61
  -1   4   8    4.81    0.46
  -1   4   7    1.61    0.29
   1   4  -7    1.31    0.29
   1   4  -7    1.08    0.33
   1   4  -6    8.57    0.66
   1   4  -6    9.63    0.57
  -1   4   6   10.26    0.59
   1   4  -5   41.89    1.41
  -1   4   5   42.30    1.44
   1   4  -5   43.28    1.69
   1  -4  -5   42.54    1.02
  -1  -4   5   41.07    1.31
   1  -4  -5   42.75    1.05
   1  -4  -5   41.35    1.02
  -1   4   4   10.92    0.49
  -1   4   4   10.41    0.58
   1   4  -4    9.68    0.57
   1   4  -4   11.04    0.66
   1  -4  -4   10.38    0.37
  -1  -4   4   10.19    0.53
   1  -4  -4   10.35    0.38
   1   4  -3    2.30    0.33
  -1   4   3    2.40    0.28
  -1   4   3    2.33    0.33
   1   4  -3    2.03    0.31
  -1  -4   3    2.06    0.26
   1  -4  -3    2.10    0.19
   1  -4  -3    2.61    0.19
   1   4  -2    1.31    0.26
  -1   4   2    1.08    0.24
   1   4  -2    1.26    0.22
  -1   4   2    1.09    0.23
  -1  -4   2    1.04    0.19
   1  -4  -2    1.19    0.16
  -1   4   1    7.68    0.48
   1   4  -1    7.65    0.53
  -1   4   1    8.17    0.49
   1   4  -1    7.85    0.44
   1  -4  -1    7.74    0.37
  -1  -4   1    7.44    0.40
   1   4   0    1.16    0.25
   1   4   0    1.52    0.20
  -1   4   0    1.60    0.26
  -1   4   0    2.06    0.29
  -1  -4   0    1.63    0.22
   1  -4   0    1.36    0.19
   1   4   1   60.10    1.75
   1   4   1   59.74    1.81
  -1   4  -1   59.29    1.79
  -1   4  -1   56.45    1.93
  -1  -4  -1   57.36    1.55
   1  -4   1   57.86    1.58
  -1   4  -2   97.83    2.76
   1   4   2  103.03    2.81
   1   4   2   99.04    2.77
  -1   4  -2   99.60    3.11
   1  -4   2   99.55    2.51
  -1  -4  -2   99.30    2.35
  -1  -4  -2   98.89    2.42
  -1   4  -3    6.92    0.51
  -1   4  -3    6.70    0.47
   1   4   3    5.90    0.44
  -1  -4  -3    6.26    0.31
   1  -4   3    5.60    0.38
  -1  -4  -3    6.43    0.33
  -1   4  -4   47.75    1.80
   1   4   4   47.71    1.55
  -1   4  -4   47.00    1.53
  -1  -4  -4   49.18    1.24
   1  -4   4   47.41    1.43
  -1  -4  -4   46.62    1.26
   1   4   5   15.56    0.76
  -1   4  -5   14.97    0.74
  -1   4  -5   16.41    0.93
  -1  -4  -5   16.03    0.53
   1  -4   5   16.39    0.71
  -1  -4  -5   16.07    0.52
  -1   4  -6   10.80    0.59
   1   4   6   10.46    0.61
  -1   4  -6   10.88    0.77
  -1  -4  -6   11.04    0.38
  -1  -4  -6   10.44    0.38
  -1   4  -7    3.10    0.52
   1   4   7    3.73    0.42
  -1  -4  -7    4.03    0.17
  -1  -4  -7    3.84    0.17
  -1   4  -8    3.36    0.55
  -1   4  -9    8.10    0.77
  -1   4 -10    0.16    0.25
  -1   4 -11    2.01    0.55
   1   5 -10    3.40    0.63
   1   5  -9    2.25    0.50
  -1   5   8   10.29    0.67
   1   5  -8    9.64    0.83
   1   5  -7    9.64    0.65
  -1   5   7   10.02    0.65
   1   5  -7    9.54    0.79
  -1   5   6   11.13    0.69
   1   5  -6   10.36    0.68
   1   5  -6   11.91    0.82
   1  -5  -6   10.92    0.30
   1   5  -5   -0.23    0.22
  -1   5   5    0.10    0.17
   1   5  -5    0.21    0.18
   1  -5  -5    0.09    0.07
   1  -5  -5    0.05    0.07
  -1  -5   5   -0.09    0.08
  -1   5   4   33.73    1.31
   1   5  -4   34.89    1.32
   1   5  -4   32.56    1.41
   1  -5  -4   32.38    0.93
   1  -5  -4   33.33    0.95
  -1  -5   4   33.19    1.17
   1   5  -3    2.10    0.34
  -1   5   3    2.38    0.37
   1   5  -3    1.63    0.34
   1  -5  -3    2.56    0.25
  -1  -5   3    1.98    0.29
   1  -5  -3    2.26    0.22
   1   5  -2   94.65    2.97
  -1   5   2   93.28    2.77
   1   5  -2   93.65    2.79
   1  -5  -2   94.77    2.35
  -1  -5   2   91.38    2.47
  -1   5   1   10.76    0.58
  -1   5   1   11.70    0.68
   1   5  -1   10.97    0.58
   1   5  -1   11.17    0.70
  -1  -5   1   10.51    0.54
   1  -5  -1   10.92    0.51
  -1   5   0    4.33    0.48
   1   5   0    3.85    0.30
  -1   5   0    3.83    0.36
   1   5   0    3.76    0.48
  -1  -5   0    4.29    0.33
   1  -5   0    4.07    0.37
  -1   5  -1   -0.09    0.13
   1   5   1    0.10    0.21
  -1   5  -1    0.07    0.23
   1  -5   1   -0.07    0.09
  -1  -5  -1    0.12    0.10
   1   5   2   15.75    0.86
  -1   5  -2   17.12    0.85
  -1   5  -2   15.79    0.84
  -1  -5  -2   16.74    0.65
   1  -5   2   16.33    0.71
  -1   5  -3   13.39    0.78
  -1   5  -3   15.12    0.83
   1   5   3   14.90    0.81
  -1  -5  -3   13.67    0.54
   1  -5   3   14.58    0.67
  -1  -5  -3   13.52    0.57
   1   5   4    8.63    0.63
  -1   5  -4    7.76    0.61
  -1   5  -4    7.07    0.60
   1  -5   4    8.21    0.51
  -1  -5  -4    8.59    0.41
  -1  -5  -4    7.32    0.37
  -1   5  -5    3.88    0.54
  -1   5  -5    3.82    0.48
   1   5   5    4.11    0.50
  -1  -5  -5    3.72    0.26
  -1  -5  -5    3.54    0.24
   1  -5   5    3.84    0.42
   1   5   6    0.16    0.24
  -1   5  -6    0.05    0.22
  -1   5  -6   -0.07    0.13
  -1  -5  -6    0.10    0.08
   1   5   7    2.94    0.45
  -1   5  -7    4.06    0.62
  -1  -5  -7    3.10    0.17
  -1  -5  -7    3.11    0.16
  -1   5  -8   25.59    1.44
  -1   5  -9    3.30    0.62
   1   6  -8   -0.21    0.16
  -1   6   8   -0.17    0.25
   1   6  -7    2.25    0.49
   1   6  -7    2.86    0.50
  -1   6   7    2.95    0.47
   1   6  -6   35.65    1.45
   1   6  -6   34.19    1.64
  -1   6   6   35.23    1.47
   1  -6  -6   35.15    0.88
   1   6  -5    4.76    0.57
  -1   6   5    4.75    0.57
   1   6  -5    5.60    0.66
   1  -6  -5    4.96    0.28
   1  -6  -5    4.03    0.27
   1   6  -4    0.19    0.18
   1   6  -4   -0.33    0.27
  -1   6   4    0.11    0.22
   1  -6  -4   -0.04    0.08
  -1  -6   4   -0.05    0.15
   1  -6  -4    0.11    0.11
   1   6  -3   16.15    0.88
   1   6  -3   17.04    0.95
  -1   6   3   14.65    0.90
   1  -6  -3   16.79    0.66
   1  -6  -3   15.84    0.62
  -1  -6   3   16.26    0.79
   1   6  -2    2.23    0.46
  -1   6   2    2.30    0.42
   1  -6  -2    2.49    0.29
  -1  -6   2    2.89    0.36
   1   6  -1   11.04    0.78
  -1   6   1   12.01    0.78
  -1  -6   1   12.06    0.63
   1  -6  -1   12.07    0.59
   1   6   0   54.28    1.96
  -1   6   0   55.30    1.95
  -1  -6   0   53.59    1.64
   1  -6   0   56.61    1.64
   1   6   1    2.87    0.47
  -1   6  -1    3.00    0.44
  -1   6  -1    3.05    0.47
   1  -6   1    2.38    0.32
  -1  -6  -1    2.39    0.31
   1   6   2   -0.16    0.24
  -1   6  -2    0.39    0.28
  -1   6  -2    0.28    0.18
  -1  -6  -2    0.16    0.10
   1  -6   2    0.21    0.15
  -1  -6  -2    0.14    0.13
   1   6   3   -0.23    0.24
  -1   6  -3   -0.08    0.16
  -1   6  -3   -0.05    0.25
  -1  -6  -3    0.06    0.10
  -1  -6  -3   -0.11    0.10
   1  -6   3   -0.08    0.13
  -1   6  -4   12.24    0.82
   1   6   4    9.71    0.75
  -1   6  -4   12.07    0.83
   1  -6   4   11.63    0.66
  -1  -6  -4   10.96    0.51
  -1  -6  -4   11.29    0.53
  -1   6  -5   14.39    0.96
  -1   6  -5   15.45    0.93
   1   6   5   15.49    0.93
  -1  -6  -5   15.57    0.60
  -1  -6  -5   15.79    0.61
   1  -6   5   15.03    0.84
   1   6   6    6.37    0.70
  -1   6  -6    7.34    0.70
  -1   6  -6    5.01    0.69
  -1  -6  -6    6.70    0.33
  -1   6  -7   -0.08    0.17
   1   6   7    0.35    0.32
  -1  -6  -7   -0.02    0.05
  -1   6  -8    2.86    0.57
  -1   7   6    0.61    0.38
   1   7  -6   -0.06    0.33
   1   7  -6   -0.07    0.20
   1  -7  -6    0.19    0.08
   1   7  -5   -0.24    0.32
  -1   7   5   -0.03    0.35
   1  -7  -5    0.24    0.12
   1  -7  -5    0.19    0.12
   1   7  -4    2.80    0.52
  -1   7   4    3.18    0.55
   1  -7  -4    2.02    0.26
   1  -7  -4    2.40    0.28
  -1  -7   4    2.85    0.42
   1   7  -3    2.89    0.57
  -1   7   3    2.57    0.54
  -1  -7   3    2.91    0.42
   1  -7  -3    2.88    0.31
   1  -7  -3    2.72    0.32
   1   7  -2   -0.12    0.29
  -1   7   2   -0.15    0.31
  -1  -7   2   -0.08    0.13
   1  -7  -2    0.06    0.13
  -1   7   1   10.58    0.86
   1   7  -1   10.58    0.85
   1  -7  -1   11.17    0.61
  -1  -7   1   10.06    0.63
  -1   7   0   -0.01    0.30
   1   7   0    0.02    0.31
  -1  -7   0    0.45    0.19
   1  -7   0    0.22    0.18
  -1   7  -1    6.51    0.76
   1   7   1    6.81    0.79
   1  -7   1    6.91    0.52
  -1  -7  -1    7.36    0.51
  -1   7  -2    0.78    0.37
   1   7   2    0.88    0.37
   1  -7   2    1.02    0.27
  -1  -7  -2    1.01    0.24
  -1  -7  -2    1.01    0.21
  -1   7  -3   12.63    0.97
   1   7   3   13.43    0.95
   1  -7   3   15.18    0.81
  -1  -7  -3   14.01    0.67
  -1  -7  -3   14.27    0.65
  -1   7  -4    0.93    0.44
   1   7   4    0.79    0.39
  -1  -7  -4    0.83    0.19
   1  -7   4    0.88    0.28
  -1  -7  -4    0.76    0.20
   1   7   5    2.07    0.54
  -1   7  -5    1.81    0.42
  -1   7  -5    1.94    0.50
  -1  -7  -5    1.87    0.26
  -1  -7  -5    2.13    0.26
  -1   7  -6    2.35    0.50
  -1  -7  -6    2.02    0.22
   2   0 -13    0.01    0.20
   2   0 -12    6.51    0.75
   2   0 -11    0.02    0.15
   2   0 -10    3.50    0.18
   2   0 -10    4.55    0.56
   2   0  -9   -0.03    0.11
   2   0  -9    0.01    0.04
   2   0  -8   10.04    0.64
   2   0  -8   10.33    0.39
   2   0  -8   10.75    0.36
   2   0  -7   -0.05    0.07
   2   0  -7    0.03    0.05
   2   0  -7    0.02    0.04
   2   0  -6  159.51    3.96
   2   0  -6  166.33    3.57
   2   0  -6  158.55    4.74
   2   0  -5   -0.03    0.03
   2   0  -5    0.00    0.04
   2   0  -5   -0.02    0.06
   2   0  -4    0.76    0.15
   2   0  -4    0.70    0.09
   2   0  -4    0.71    0.07
   2   0  -3   -0.59    0.04
   2   0  -3   -0.60    0.02
   2   0  -3   -0.62    0.02
   2   0  -2  120.57    2.56
   2   0  -2  112.78    2.84
   2   0  -2  116.93    3.28
  -2   0   1   -0.11    0.02
   2   0  -1   -0.04    0.03
   2   0  -1   -0.09    0.02
   2   0   0  127.92    3.22
  -2   0   0  136.78    3.71
   2   0   1   -0.06    0.02
   2   0   1   -0.03    0.03
  -2   0  -1    0.06    0.10
   2   0   2    0.85    0.10
   2   0   2    0.90    0.06
  -2   0  -2    1.51    0.21
  -2   0  -3   -0.09    0.06
  -2   0  -4   54.67    1.76
  -2   0  -5   -0.03    0.08
  -2   0  -5    0.07    0.06
  -2   0  -6   23.45    0.73
  -2   0  -6   23.84    1.01
  -2   0  -7   -0.04    0.08
  -2   0  -8    1.95    0.35
  -2   0  -9   -0.10    0.10
  -2   0 -10    0.58    0.26
  -2   0 -11   -0.02    0.18
  -2   0 -12    0.08    0.11
  -2   0 -12    0.22    0.25
   2   1 -13   -0.11    0.22
   2  -1 -13    0.58    0.27
   2   1 -12    2.97    0.55
   2  -1 -12    3.05    0.50
   2   1 -11    0.16    0.20
   2  -1 -11    0.04    0.16
   2   1 -10    2.90    0.49
   2  -1 -10    2.21    0.37
   2   1  -9   49.25    1.96
   2  -1  -9   50.78    1.85
  -2   1   8   19.57    0.65
   2   1  -8   20.09    1.00
   2  -1  -8   18.31    0.66
   2  -1  -8   18.43    0.89
   2   1  -7   28.80    1.21
   2   1  -7   28.40    0.82
  -2   1   7   28.40    0.86
   2   1  -7   28.20    0.82
   2  -1  -7   27.65    0.87
   2  -1  -7   27.05    1.10
   2   1  -6    5.05    0.41
   2   1  -6    5.70    0.28
   2   1  -6    5.75    0.26
   2  -1  -6    5.89    0.38
   2  -1  -6    5.90    0.29
   2   1  -5   73.96    1.77
   2   1  -5   73.79    1.90
   2   1  -5   72.64    2.36
   2  -1  -5   73.14    1.93
   2  -1  -5   75.16    2.26
   2   1  -4   14.35    0.48
   2   1  -4   14.89    0.46
   2   1  -4   14.55    0.65
   2  -1  -4   14.46    0.58
   2  -1  -4   15.20    0.50
   2   1  -3  158.04    4.62
   2   1  -3  159.33    3.98
   2  -1  -3  174.29    4.56
   2  -1  -3  159.34    3.99
  -2   1   2   84.71    2.44
   2   1  -2   86.25    2.49
   2   1  -2   84.39    2.16
   2  -1  -2   87.14    2.17
   2  -1  -2   84.79    2.43
  -2  -1   2   87.50    1.97
   2   1  -1  265.28    8.87
   2   1  -1  300.54    6.87
  -2  -1   1  274.03    6.20
   2  -1  -1  303.21    6.88
   2  -1  -1  267.69    6.61
  -2   1   0  127.15    3.58
   2   1   0  116.46    3.50
   2   1   0  126.46    3.13
  -2  -1   0  130.11    2.78
  -2  -1   0  121.01    3.59
  -2  -1   0  131.91    2.84
   2  -1   0  131.92    3.13
   2  -1   0  134.37    2.82
   2   1   1  272.07    6.36
  -2   1  -1  271.60    7.34
  -2   1  -1  267.39    6.32
   2   1   1  252.82    7.61
  -2  -1  -1  273.79    5.62
   2  -1   1  243.73    6.33
   2  -1   1  267.79    5.78
  -2  -1  -1  248.99    5.97
  -2  -1  -1  261.04    7.48
   2   1   2  210.07    5.06
  -2   1  -2  204.84    5.88
  -2   1  -2  208.82    5.04
   2  -1   2  210.99    4.63
  -2  -1  -2  207.76    4.60
  -2  -1  -2  211.06    5.74
  -2   1  -3  125.72    3.74
   2   1   3  129.42    3.13
  -2   1  -3  129.83    3.09
   2  -1   3  126.00    2.92
  -2  -1  -3  128.86    3.60
  -2  -1  -3  127.06    2.87
  -2  -1  -3  125.46    2.88
   2   1   4    0.02    0.08
  -2   1  -4    0.08    0.06
  -2   1  -4    0.06    0.09
  -2  -1  -4   -0.06    0.04
  -2  -1  -4   -0.01    0.04
  -2  -1  -4   -0.03    0.04
   2  -1   4    0.03    0.06
   2   1   5    6.43    0.26
  -2   1  -5    5.09    0.41
  -2  -1  -5    5.95    0.28
  -2  -1  -5    5.83    0.36
  -2  -1  -5    5.92    0.27
   2  -1   5    6.45    0.32
  -2   1  -6   15.03    0.80
   2   1   6   14.75    0.46
  -2  -1  -6   15.33    0.52
  -2  -1  -6   15.48    0.71
  -2  -1  -6   15.48    0.51
  -2   1  -7  110.86    3.53
  -2  -1  -7  107.91    3.37
  -2  -1  -7  110.32    2.59
  -2  -1  -7  108.01    2.57
  -2   1  -8    1.08    0.28
  -2  -1  -8    1.07    0.16
  -2  -1  -8    1.49    0.29
  -2   1  -9    3.31    0.52
  -2  -1  -9    3.10    0.42
  -2  -1  -9    2.81    0.25
  -2   1 -10   18.92    1.13
  -2  -1 -10   18.75    1.00
  -2  -1 -10   18.73    0.63
  -2   1 -11    0.67    0.31
  -2  -1 -11    0.55    0.12
  -2   1 -12    0.05    0.23
  -2  -1 -12   -0.06    0.06
   2   2 -12    0.36    0.28
   2   2 -11    9.85    0.82
   2   2 -10    0.85    0.30
   2  -2 -10    0.79    0.22
   2   2  -9    1.29    0.33
   2  -2  -9    1.66    0.28
  -2   2   8   36.16    1.13
   2   2  -8   36.29    1.55
   2  -2  -8   35.07    1.33
   2   2  -7    9.75    0.66
  -2   2   7    9.50    0.45
   2  -2  -7    8.71    0.50
   2   2  -6    1.67    0.30
   2   2  -6    1.60    0.18
  -2   2   6    1.91    0.22
   2  -2  -6    1.39    0.20
  -2  -2   6    2.03    0.23
  -2   2   5  133.15    3.33
   2   2  -5  127.85    3.93
   2   2  -5  132.75    3.31
  -2  -2   5  133.84    3.07
   2  -2  -5  121.91    3.72
   2   2  -4    5.23    0.37
  -2   2   4    5.20    0.30
  -2   2   4    5.54    0.29
   2   2  -4    5.43    0.32
   2  -2  -4    5.45    0.29
  -2  -2   4    5.04    0.28
   2  -2  -4    5.70    0.33
  -2   2   3    1.46    0.17
  -2   2   3    1.29    0.12
   2   2  -3    1.80    0.23
   2   2  -3    1.33    0.18
   2  -2  -3    1.28    0.07
   2  -2  -3    1.34    0.18
  -2  -2   3    1.61    0.17
   2  -2  -3    1.17    0.14
   2  -2  -3    1.22    0.05
   2   2  -2  101.41    2.65
  -2   2   2  101.76    2.65
   2   2  -2  104.92    3.01
  -2   2   2  104.25    2.92
  -2  -2   2  101.38    2.41
   2  -2  -2  103.31    2.29
   2   2  -1  540.44   12.58
   2   2  -1  498.99   15.92
  -2   2   1  498.69   16.20
  -2   2   1  534.51   12.48
   2  -2  -1  491.63   12.04
  -2  -2   1  538.69   11.38
   2   2   0    6.18    0.33
   2   2   0    7.29    0.27
  -2   2   0    6.81    0.41
  -2   2   0    6.65    0.32
  -2  -2   0    7.14    0.29
   2  -2   0    6.65    0.27
   2   2   1    0.36    0.11
  -2   2  -1    0.49    0.18
  -2   2  -1    0.54    0.11
  -2  -2  -1    0.59    0.10
  -2  -2  -1    0.44    0.08
   2  -2   1    0.37    0.09
   2   2   2  100.74    2.62
  -2   2  -2  101.19    2.58
  -2   2  -2  104.98    3.08
  -2  -2  -2  100.65    2.29
   2  -2   2   98.62    2.39
   2   2   3  101.21    2.59
  -2   2  -3  100.50    3.07
  -2   2  -3   96.60    2.54
   2  -2   3  100.29    2.39
  -2  -2  -3  100.50    2.27
  -2  -2  -3   99.67    2.76
   2   2   4   13.82    0.53
  -2   2  -4   12.92    0.48
  -2   2  -4   13.38    0.70
  -2  -2  -4   12.98    0.44
  -2  -2  -4   13.66    0.49
   2  -2   4   13.89    0.53
  -2  -2  -4   13.32    0.44
  -2   2  -5   87.84    2.86
  -2   2  -5   86.63    2.23
   2   2   5   88.22    2.30
  -2  -2  -5   88.13    2.06
  -2  -2  -5   87.46    2.57
   2  -2   5   85.01    2.19
  -2  -2  -5   89.32    2.07
  -2   2  -6    0.06    0.09
  -2   2  -6   -0.13    0.11
   2   2   6    0.27    0.14
  -2  -2  -6    0.13    0.07
  -2  -2  -6    0.16    0.09
  -2  -2  -6    0.12    0.07
  -2   2  -7   13.88    0.87
  -2  -2  -7   14.36    0.49
  -2  -2  -7   14.57    0.49
  -2  -2  -7   15.09    0.68
  -2   2  -8    8.98    0.70
  -2  -2  -8    9.21    0.40
  -2  -2  -8    9.01    0.54
  -2   2  -9   55.06    2.24
  -2   2 -10    6.15    0.76
  -2  -2 -10    5.54    0.24
  -2   2 -11    8.78    0.83
  -2   2 -12    0.29    0.27
   2   3 -12    0.28    0.27
   2   3 -11    1.89    0.45
   2   3 -10    8.04    0.75
   2   3  -9   13.24    0.92
   2   3  -8    3.51    0.52
  -2   3   8    2.12    0.29
   2  -3  -8    3.17    0.28
  -2   3   7    1.03    0.18
   2   3  -7    1.05    0.21
  -2   3   7    1.42    0.25
   2   3  -7    0.89    0.28
   2  -3  -7    0.91    0.18
  -2   3   6    4.17    0.35
   2   3  -6    4.70    0.44
   2   3  -6    3.88    0.36
  -2   3   6    4.09    0.28
   2  -3  -6    3.78    0.27
   2   3  -5   68.73    1.92
  -2   3   5   69.19    1.95
  -2   3   5   63.48    1.99
   2   3  -5   67.27    2.30
   2  -3  -5   66.91    2.02
  -2  -3   5   65.69    1.78
   2   3  -4    5.77    0.38
  -2   3   4    5.07    0.28
   2   3  -4    6.05    0.44
  -2   3   4    5.52    0.37
  -2  -3   4    5.07    0.32
   2  -3  -4    5.59    0.18
   2  -3  -4    5.54    0.20
  -2   3   3    8.33    0.45
  -2   3   3    8.52    0.38
   2   3  -3    7.99    0.47
   2   3  -3    8.14    0.45
   2  -3  -3    7.97    0.28
  -2  -3   3    7.94    0.40
  -2   3   2    0.14    0.11
   2   3  -2    0.40    0.12
  -2   3   2    0.22    0.13
   2   3  -2    0.38    0.17
   2  -3  -2    0.19    0.07
  -2  -3   2    0.08    0.07
   2   3  -1    2.61    0.29
  -2   3   1    2.81    0.28
   2   3  -1    2.31    0.20
  -2   3   1    2.22    0.29
  -2  -3   1    2.67    0.25
   2  -3  -1    2.61    0.18
   2   3   0  105.10    2.84
  -2   3   0  107.40    3.21
   2   3   0  105.27    3.01
  -2   3   0  107.50    2.83
   2  -3   0  107.79    2.52
  -2  -3   0  105.06    2.53
  -2   3  -1   14.91    0.60
   2   3   1   13.45    0.61
  -2   3  -1   14.29    0.72
   2   3   1   13.99    0.44
  -2  -3  -1   14.53    0.43
  -2  -3  -1   13.15    0.50
   2  -3   1   13.78    0.52
   2   3   2   29.43    0.99
  -2   3  -2   27.65    0.95
  -2   3  -2   29.65    1.16
  -2  -3  -2   28.46    0.80
   2  -3   2   29.24    0.89
  -2  -3  -2   27.79    0.83
  -2   3  -3  108.87    3.41
   2   3   3  109.49    2.93
  -2   3  -3  110.23    2.89
  -2  -3  -3  112.00    2.52
   2  -3   3  110.59    2.69
  -2  -3  -3  106.71    2.58
  -2   3  -4   15.42    0.64
   2   3   4   16.42    0.68
  -2   3  -4   17.33    0.86
  -2  -3  -4   15.72    0.52
  -2  -3  -4   17.17    0.55
   2  -3   4   16.22    0.64
  -2  -3  -4   14.95    0.53
  -2   3  -5    3.96    0.49
   2   3   5    4.20    0.35
  -2   3  -5    3.76    0.31
  -2  -3  -5    4.15    0.22
   2  -3   5    3.86    0.36
  -2  -3  -5    3.07    0.21
  -2   3  -6    5.90    0.38
  -2   3  -6    6.12    0.56
   2   3   6    7.53    0.47
  -2  -3  -6    6.30    0.29
  -2  -3  -6    6.47    0.30
   2   3   7    3.21    0.35
  -2   3  -7    3.25    0.51
  -2  -3  -7    3.35    0.20
  -2  -3  -7    3.25    0.20
  -2   3  -8    2.07    0.43
  -2  -3  -8    2.67    0.17
  -2  -3  -8    2.76    0.17
  -2   3  -9    0.58    0.27
  -2   3 -10    0.27    0.27
  -2   3 -11   -0.21    0.18
   2   4 -11    1.28    0.42
   2   4 -10    3.93    0.64
   2   4  -9    0.62    0.28
  -2   4   8   15.12    0.76
   2   4  -8   14.41    0.96
  -2   4   7    0.45    0.20
   2   4  -7    0.33    0.21
   2   4  -7   -0.07    0.22
  -2   4   6   41.69    1.42
   2   4  -6   41.19    1.39
   2   4  -6   40.11    1.68
   2   4  -5   62.39    2.21
  -2   4   5   60.29    1.90
   2   4  -5   62.19    1.88
   2  -4  -5   60.10    1.36
   2  -4  -5   59.79    1.37
   2  -4  -5   60.03    1.41
  -2  -4   5   63.08    1.76
  -2   4   4   13.98    0.71
   2   4  -4   15.20    0.74
   2   4  -4   15.73    0.80
  -2   4   4   14.89    0.62
   2  -4  -4   15.53    0.47
  -2  -4   4   15.97    0.67
   2  -4  -4   15.62    0.48
  -2   4   3    3.85    0.34
   2   4  -3    2.99    0.36
   2   4  -3    3.14    0.36
  -2   4   3    2.93    0.36
   2  -4  -3    2.71    0.19
  -2  -4   3    2.96    0.32
   2   4  -2    0.23    0.11
   2   4  -2    0.03    0.21
  -2   4   2    0.24    0.22
  -2   4   2   -0.18    0.11
  -2  -4   2   -0.07    0.06
   2  -4  -2    0.03    0.07
  -2   4   1    0.80    0.26
   2   4  -1    1.14    0.28
  -2   4   1    1.22    0.25
   2   4  -1    0.91    0.17
  -2  -4   1    1.09    0.19
   2  -4  -1    0.93    0.16
  -2   4   0    2.77    0.33
   2   4   0    2.86    0.21
  -2   4   0    2.78    0.38
   2   4   0    2.66    0.35
  -2  -4   0    2.77    0.27
   2  -4   0    2.75    0.26
  -2   4  -1   33.61    1.15
  -2   4  -1   32.13    1.28
   2   4   1   32.73    0.99
   2   4   1   32.53    1.18
   2  -4   1   31.75    1.00
  -2  -4  -1   31.34    0.99
  -2   4  -2   65.73    2.24
  -2   4  -2   66.71    1.97
   2   4   2   64.37    2.00
   2  -4   2   65.96    1.78
  -2  -4  -2   66.18    1.72
  -2  -4  -2   66.26    1.66
  -2   4  -3    4.28    0.42
   2   4   3    4.55    0.46
  -2   4  -3    5.40    0.48
  -2  -4  -3    4.98    0.30
  -2  -4  -3    5.43    0.30
   2  -4   3    5.25    0.37
  -2   4  -4    4.46    0.52
   2   4   4    3.82    0.42
  -2   4  -4    4.33    0.43
   2  -4   4    5.00    0.37
  -2  -4  -4    4.25    0.27
  -2  -4  -4    4.90    0.28
   2   4   5   32.59    1.20
  -2   4  -5   31.73    1.41
  -2   4  -5   30.53    1.12
   2  -4   5   30.79    1.09
  -2  -4  -5   31.01    0.91
  -2   4  -6    7.56    0.51
   2   4   6    8.11    0.56
  -2   4  -6    7.78    0.68
  -2  -4  -6    8.09    0.35
   2   4   7    0.22    0.21
  -2   4  -7    0.27    0.20
  -2  -4  -7    0.17    0.07
  -2   4  -8    1.62    0.43
  -2  -4  -8    1.36    0.12
  -2  -4  -8    1.37    0.12
  -2   4  -9    2.64    0.53
  -2   4 -10    0.04    0.18
   2   5 -10    2.49    0.54
   2   5  -9    0.53    0.28
  -2   5   8    2.08    0.35
   2   5  -8    2.30    0.48
   2   5  -7    0.33    0.23
  -2   5   7    0.05    0.17
   2   5  -7    0.14    0.26
   2   5  -6   17.02    0.89
   2   5  -6   18.25    1.04
  -2   5   6   19.67    0.94
   2   5  -5    3.13    0.44
   2   5  -5    2.58    0.42
  -2   5   5    2.91    0.41
   2  -5  -5    2.35    0.17
   2  -5  -5    2.76    0.17
  -2  -5   5    2.55    0.35
   2   5  -4   17.66    0.93
   2   5  -4   18.43    0.91
  -2   5   4   17.40    0.87
   2  -5  -4   18.77    0.60
  -2  -5   4   16.95    0.78
   2  -5  -4   18.33    0.59
   2   5  -3    8.13    0.55
  -2   5   3    8.71    0.59
   2   5  -3    7.56    0.63
  -2  -5   3    9.50    0.53
   2  -5  -3    8.45    0.40
  -2   5   2   71.74    2.21
   2   5  -2   71.73    2.30
   2   5  -2   70.34    2.23
  -2   5   2   66.76    2.25
  -2  -5   2   70.10    1.96
   2  -5  -2   68.90    1.81
  -2   5   1    4.87    0.49
  -2   5   1    4.91    0.50
   2   5  -1    4.31    0.34
   2   5  -1    5.52    0.57
  -2  -5   1    4.28    0.40
   2  -5  -1    4.30    0.31
  -2   5   0   83.34    2.69
   2   5   0   83.78    2.54
  -2   5   0   81.28    2.49
  -2  -5   0   84.08    2.21
   2  -5   0   82.35    2.17
  -2   5  -1    1.03    0.28
  -2   5  -1    0.53    0.23
   2   5   1    1.48    0.37
  -2  -5  -1    0.88    0.19
   2  -5   1    1.12    0.21
   2   5   2    1.69    0.38
  -2   5  -2    1.52    0.31
  -2   5  -2    1.52    0.31
   2  -5   2    2.06    0.29
  -2  -5  -2    1.18    0.18
  -2  -5  -2    1.69    0.23
  -2   5  -3   23.14    1.01
   2   5   3   22.46    1.03
  -2   5  -3   22.69    1.12
  -2  -5  -3   23.16    0.81
   2  -5   3   24.01    0.92
  -2  -5  -3   22.61    0.77
  -2   5  -4   19.89    0.95
   2   5   4   21.36    0.99
  -2   5  -4   20.31    1.08
  -2  -5  -4   19.39    0.72
   2  -5   4   21.08    0.87
  -2  -5  -4   19.97    0.70
  -2   5  -5   15.19    0.81
   2   5   5   15.39    0.86
  -2   5  -5   16.16    0.97
  -2  -5  -5   16.23    0.60
   2  -5   5   14.24    0.73
  -2  -5  -5   14.91    0.58
  -2   5  -6   20.41    0.96
  -2   5  -6   21.32    1.22
   2   5   6   20.94    1.02
  -2  -5  -6   22.77    0.72
   2   5   7    4.68    0.55
  -2   5  -7    4.07    0.62
  -2  -5  -7    3.80    0.23
  -2   5  -8    2.39    0.51
  -2   5  -9    1.00    0.39
   2   6  -8    8.29    0.80
  -2   6   8    9.70    0.73
   2   6  -7    0.14    0.21
   2   6  -7   -0.52    0.25
  -2   6   7    0.22    0.24
  -2   6   6    2.23    0.42
   2   6  -6    2.37    0.47
   2   6  -6    2.41    0.47
   2   6  -5    3.82    0.54
   2   6  -5    4.47    0.58
  -2   6   5    4.09    0.52
   2  -6  -5    4.49    0.27
   2  -6  -5    4.20    0.25
   2   6  -4   43.66    1.74
  -2   6   4   39.75    1.61
   2   6  -4   46.29    1.70
   2  -6  -4   41.72    1.19
  -2  -6   4   44.67    1.48
   2  -6  -4   40.54    1.17
  -2   6   3    6.85    0.67
   2   6  -3    8.83    0.73
   2   6  -3    8.48    0.66
   2  -6  -3    6.37    0.39
  -2  -6   3    7.33    0.52
  -2   6   2   11.61    0.76
   2   6  -2   13.06    0.84
   2  -6  -2   13.83    0.60
  -2  -6   2   12.76    0.68
   2   6  -1   16.91    0.94
  -2   6   1   14.98    0.86
   2  -6  -1   14.39    0.66
  -2  -6   1   15.15    0.72
  -2   6   0    0.05    0.25
   2   6   0    0.06    0.31
  -2  -6   0    0.31    0.16
   2  -6   0    0.05    0.12
  -2   6  -1    0.17    0.22
  -2   6  -1    0.21    0.18
   2   6   1    0.09    0.26
  -2  -6  -1    0.08    0.12
   2  -6   1   -0.01    0.12
  -2   6  -2   36.39    1.52
  -2   6  -2   34.55    1.43
   2   6   2   34.67    1.49
   2  -6   2   36.21    1.26
  -2  -6  -2   34.99    1.13
  -2  -6  -2   36.76    1.19
  -2   6  -3    0.66    0.27
  -2   6  -3    0.74    0.33
   2   6   3    0.13    0.27
   2  -6   3    0.50    0.20
  -2  -6  -3    0.44    0.15
  -2  -6  -3    0.71    0.17
   2   6   4    9.34    0.73
  -2   6  -4    9.06    0.73
  -2   6  -4    7.94    0.70
  -2  -6  -4    8.89    0.47
  -2  -6  -4    9.18    0.47
   2  -6   4    9.02    0.59
  -2   6  -5    0.62    0.29
  -2   6  -5    0.17    0.32
   2   6   5    0.45    0.29
  -2  -6  -5    0.34    0.13
   2  -6   5    0.44    0.21
  -2  -6  -5    0.24    0.12
   2   6   6   22.41    1.17
  -2   6  -6   23.19    1.34
  -2  -6  -6   23.14    0.77
  -2   6  -7   -0.11    0.15
   2   6   7    0.16    0.31
  -2  -6  -7    0.03    0.08
  -2   6  -8    3.55    0.64
   2   7  -6    0.32    0.39
  -2   7   6    0.88    0.33
   2   7  -5    5.98    0.73
  -2   7   5    5.62    0.68
   2  -7  -5    5.70    0.34
   2  -7  -5    6.03    0.32
   2   7  -4    0.00    0.36
  -2   7   4    0.30    0.26
   2  -7  -4    0.10    0.12
   2  -7  -4    0.11    0.12
  -2  -7   4    0.28    0.21
   2   7  -3    6.07    0.72
  -2   7   3    6.88    0.74
   2  -7  -3    6.77    0.41
  -2  -7   3    5.37    0.57
   2  -7  -3    6.88    0.43
  -2   7   2    2.26    0.48
   2   7  -2    1.72    0.51
  -2  -7   2    2.69    0.39
   2  -7  -2    2.62    0.33
  -2   7   1    6.87    0.75
   2   7  -1    6.69    0.77
   2  -7  -1    8.70    0.53
  -2  -7   1    7.74    0.55
   2   7   0    0.08    0.32
  -2   7   0    0.19    0.34
  -2  -7   0   -0.12    0.12
   2  -7   0   -0.03    0.13
  -2   7  -1   -0.34    0.32
   2   7   1    0.10    0.35
   2  -7   1    0.11    0.16
  -2  -7  -1   -0.11    0.13
  -2  -7  -1    0.00    0.11
   2   7   2    2.64    0.57
  -2   7  -2    3.29    0.56
  -2  -7  -2    3.57    0.41
   2  -7   2    3.62    0.44
  -2  -7  -2    3.38    0.36
   2   7   3    0.49    0.42
  -2   7  -3    0.21    0.37
   2  -7   3    0.20    0.21
  -2  -7  -3    0.68    0.18
  -2  -7  -3    0.62    0.19
  -2   7  -4    0.10    0.21
  -2   7  -4    0.60    0.40
   2   7   4    0.13    0.32
  -2  -7  -4    0.04    0.12
  -2  -7  -4    0.13    0.14
   2  -7   4    0.23    0.20
  -2   7  -5    7.07    0.78
  -2   7  -5    7.72    0.74
   2   7   5    7.56    0.85
  -2  -7  -5    6.07    0.42
  -2  -7  -5    7.17    0.43
   3   0 -13   -0.17    0.12
   3   0 -12    0.10    0.20
   3   0 -11   -0.10    0.15
   3   0 -10   17.83    0.99
   3   0  -9   -0.04    0.03
   3   0  -9    0.05    0.12
   3   0  -8  124.19    3.86
   3   0  -8  122.43    3.11
   3   0  -7    0.08    0.10
   3   0  -7    0.03    0.06
   3   0  -7   -0.01    0.03
   3   0  -6   10.75    0.59
   3   0  -6   11.09    0.42
   3   0  -6   10.96    0.32
   3   0  -5    0.11    0.08
   3   0  -5    0.00    0.05
   3   0  -5    0.03    0.03
   3   0  -4  770.49   17.25
   3   0  -4  752.29   20.08
   3   0  -4  762.81   22.51
   3   0  -3   -0.15    0.02
   3   0  -3   -0.16    0.04
   3   0  -3   -0.17    0.03
   3   0  -2  320.26    8.93
   3   0  -2  333.83   10.59
  -3   0   1   -0.73    0.02
   3   0  -1   -0.74    0.03
   3   0  -1   -0.72    0.03
  -3   0   0   20.32    0.66
   3   0   0   19.66    0.56
  -3   0  -1    1.22    0.23
   3   0   2  250.47    5.33
  -3   0  -2  247.86    6.76
   3   0   2  225.95    6.19
  -3   0  -3    0.11    0.12
   3   0   3   -0.02    0.02
   3   0   3    0.01    0.04
  -3   0  -4   38.41    1.32
   3   0   4   36.92    1.01
  -3   0  -5   -0.04    0.09
  -3   0  -6   89.25    2.86
  -3   0  -7   -0.08    0.08
  -3   0  -8  104.89    3.43
  -3   0  -9   -0.07    0.15
  -3   0 -10    4.64    0.60
  -3   0 -11    0.06    0.18
  -3   0 -12    0.26    0.24
  -3   0 -12    0.33    0.15
   3   1 -13    0.12    0.21
   3  -1 -13    0.11    0.21
   3   1 -12    4.68    0.66
   3  -1 -12    4.85    0.61
   3   1 -11    1.66    0.40
   3  -1 -11    1.36    0.33
   3   1 -10   10.17    0.75
   3  -1 -10    9.50    0.66
   3   1  -9    4.14    0.53
   3  -1  -9    4.11    0.47
   3   1  -8   12.05    0.45
   3   1  -8   11.77    0.45
   3   1  -8   12.29    0.74
   3  -1  -8   11.53    0.66
   3  -1  -8   12.45    0.51
   3   1  -7    1.79    0.18
   3   1  -7    1.53    0.17
   3   1  -7    1.81    0.31
   3  -1  -7    1.66    0.20
   3  -1  -7    1.98    0.28
   3   1  -6   50.51    1.28
   3   1  -6   49.21    1.38
   3   1  -6   51.22    1.78
   3  -1  -6   50.52    1.68
   3  -1  -6   50.36    1.41
   3   1  -5    0.03    0.04
   3   1  -5    0.01    0.04
   3   1  -5    0.01    0.07
   3  -1  -5    0.23    0.09
   3  -1  -5    0.06    0.06
   3   1  -4    8.92    0.47
   3   1  -4    8.91    0.35
   3   1  -4    8.04    0.31
   3  -1  -4    8.44    0.36
   3  -1  -4    8.63    0.42
   3   1  -3   25.60    0.91
  -3   1   3   25.32    0.86
   3   1  -3   25.01    0.76
   3  -1  -3   24.73    0.85
   3  -1  -3   25.70    0.76
  -3   1   2    0.61    0.11
   3   1  -2    0.74    0.12
   3   1  -2    0.40    0.09
   3  -1  -2    0.58    0.04
   3  -1  -2    0.39    0.09
   3  -1  -2    0.29    0.08
  -3  -1   2    0.54    0.09
   3   1  -1   28.81    0.86
  -3   1   1   27.34    0.89
   3   1  -1   28.06    0.81
  -3  -1   1   26.81    0.72
   3  -1  -1   26.02    0.78
   3  -1  -1   27.33    0.67
   3   1   0  494.94   14.56
   3   1   0  463.56   13.54
  -3   1   0  488.85   15.06
   3  -1   0  519.64   11.41
   3  -1   0  483.90   13.32
  -3  -1   0  491.30   14.51
  -3  -1   0  500.99   12.14
  -3  -1   0  505.92   12.23
  -3   1  -1  334.01   10.20
   3   1   1  347.84    8.31
   3  -1   1  353.24    7.56
   3  -1   1  343.07    8.26
  -3  -1  -1  329.34   10.02
  -3  -1  -1  338.24    7.51
  -3  -1  -1  356.02    7.41
  -3   1  -2  120.07    2.93
  -3   1  -2  118.10    3.54
   3   1   2  120.19    2.96
  -3  -1  -2  116.50    2.74
   3  -1   2  120.70    2.94
   3  -1   2  122.61    2.75
  -3  -1  -2  119.63    3.37
  -3   1  -3    0.04    0.04
  -3   1  -3    0.01    0.14
  -3  -1  -3    0.02    0.05
   3  -1   3   -0.02    0.04
  -3   1  -4   48.66    1.69
   3   1   4   47.73    1.27
  -3   1  -4   49.26    1.21
  -3  -1  -4   47.04    1.25
  -3  -1  -4   48.39    1.23
   3  -1   4   48.35    1.29
  -3  -1  -4   49.27    1.54
   3   1   5   12.52    0.42
  -3   1  -5   13.72    0.72
  -3  -1  -5   13.44    0.48
  -3  -1  -5   13.64    0.50
   3  -1   5   13.55    0.52
  -3  -1  -5   13.61    0.62
  -3   1  -6    8.77    0.59
  -3  -1  -6    8.65    0.39
  -3  -1  -6    9.05    0.52
  -3  -1  -6    8.87    0.38
  -3   1  -7    0.26    0.19
  -3  -1  -7    0.35    0.11
  -3  -1  -7    0.34    0.15
  -3   1  -8    0.92    0.28
  -3  -1  -8    0.87    0.16
  -3  -1  -8    0.69    0.22
  -3   1  -9    5.39    0.66
  -3  -1  -9    5.61    0.34
  -3  -1  -9    5.77    0.51
  -3   1 -10    8.73    0.76
  -3  -1 -10    8.52    0.42
  -3  -1 -10    8.17    0.65
  -3   1 -11    1.16    0.37
  -3  -1 -11    1.82    0.22
  -3   1 -12    2.18    0.49
  -3  -1 -12    1.41    0.17
   3   2 -13    1.35    0.43
   3   2 -12    1.66    0.45
   3   2 -11    0.58    0.29
   3  -2 -11    0.52    0.22
   3   2 -10   -0.01    0.14
   3  -2 -10    0.28    0.16
   3   2  -9    3.31    0.50
   3  -2  -9    3.60    0.42
   3   2  -8    2.55    0.21
  -3   2   8    3.17    0.30
   3   2  -8    2.97    0.44
   3  -2  -8    2.38    0.32
   3   2  -7    1.67    0.19
  -3   2   7    1.53    0.21
   3   2  -7    1.70    0.33
   3  -2  -7    0.73    0.18
   3  -2  -7    1.50    0.23
  -3   2   6   12.39    0.53
   3   2  -6   11.67    0.68
   3   2  -6   11.77    0.49
   3  -2  -6   12.85    0.55
  -3  -2   6   12.05    0.50
   3   2  -5    5.04    0.30
  -3   2   5    4.19    0.28
  -3   2   5    4.01    0.29
   3   2  -5    4.40    0.37
   3  -2  -5    4.67    0.31
   3  -2  -5    3.84    0.27
  -3  -2   5    4.25    0.27
  -3   2   4   30.40    1.05
   3   2  -4   31.18    1.17
  -3   2   4   30.81    0.98
   3   2  -4   30.64    0.98
   3  -2  -4   31.30    1.00
  -3  -2   4   32.16    0.91
   3  -2  -4   31.35    1.05
   3   2  -3    3.16    0.25
   3   2  -3    2.94    0.25
  -3   2   3    2.82    0.22
  -3   2   3    1.93    0.17
  -3  -2   3    2.95    0.20
   3  -2  -3    3.26    0.25
   3   2  -2    1.51    0.20
  -3   2   2    1.29    0.16
  -3   2   2    1.35    0.17
   3   2  -2    1.55    0.18
   3  -2  -2    1.38    0.09
   3  -2  -2    1.40    0.18
  -3  -2   2    1.13    0.15
  -3   2   1    0.52    0.12
  -3   2   1    0.43    0.12
   3   2  -1    0.39    0.09
   3   2  -1    0.61    0.13
   3  -2  -1    0.53    0.13
  -3  -2   1    0.40    0.10
   3  -2  -1    0.43    0.07
   3   2   0    1.75    0.11
  -3   2   0    2.09    0.20
   3   2   0    1.93    0.21
  -3   2   0    2.09    0.27
  -3  -2   0    2.08    0.16
   3  -2   0    1.82    0.14
   3  -2   0    1.95    0.20
   3   2   1  236.98    5.78
  -3   2  -1  232.72    5.74
  -3   2  -1  233.65    6.67
  -3  -2  -1  234.08    5.11
  -3  -2  -1  232.92    5.22
   3  -2   1  228.12    5.22
  -3  -2  -1  242.86    6.35
  -3   2  -2    1.37    0.29
  -3   2  -2    1.14    0.15
   3   2   2    1.12    0.20
   3  -2   2    1.08    0.15
  -3  -2  -2    0.98    0.12
  -3  -2  -2    1.17    0.14
   3   2   3   49.51    1.41
  -3   2  -3   49.85    1.75
  -3   2  -3   49.03    1.36
  -3  -2  -3   49.36    1.28
  -3  -2  -3   49.59    1.43
   3  -2   3   49.27    1.32
  -3  -2  -3   50.28    1.25
  -3   2  -4   20.20    0.64
  -3   2  -4   20.16    0.94
   3   2   4   19.40    0.69
   3  -2   4   19.59    0.68
  -3  -2  -4   19.61    0.61
  -3  -2  -4   20.10    0.69
  -3  -2  -4   19.23    0.62
   3   2   5    1.45    0.20
  -3   2  -5    1.10    0.15
  -3   2  -5    1.13    0.26
   3  -2   5    1.06    0.18
  -3  -2  -5    0.97    0.14
  -3  -2  -5    1.24    0.17
  -3  -2  -5    1.12    0.15
  -3   2  -6   27.11    1.22
   3   2   6   25.43    0.83
  -3  -2  -6   25.60    0.77
  -3  -2  -6   25.69    0.96
  -3  -2  -6   25.53    0.78
  -3   2  -7   25.05    1.25
  -3  -2  -7   24.35    0.98
  -3  -2  -7   26.04    0.78
  -3   2  -8    0.14    0.19
  -3  -2  -8    0.03    0.07
  -3   2  -9    3.13    0.52
  -3  -2  -9    2.60    0.23
  -3   2 -10    0.03    0.22
  -3  -2 -10    0.07    0.08
  -3  -2 -11   12.81    0.43
   3   3 -12    6.14    0.83
   3   3 -11    8.65    0.82
   3   3 -10    6.99    0.68
   3   3  -9    8.73    0.72
  -3   3   9    8.67    0.52
  -3   3   8   25.87    1.06
  -3   3   8   27.44    1.02
   3   3  -8   28.20    0.96
   3   3  -8   28.55    1.35
   3  -3  -8   27.31    1.07
  -3   3   7   68.81    2.01
  -3   3   7   69.95    2.17
   3   3  -7   65.66    2.44
   3  -3  -7   68.68    2.16
   3   3  -6   31.87    1.38
  -3   3   6   33.87    1.17
  -3   3   6   33.30    1.15
   3   3  -6   33.26    1.12
   3  -3  -6   34.02    1.16
  -3   3   5   22.86    0.88
  -3   3   5   24.37    0.86
   3   3  -5   23.65    1.05
   3   3  -5   23.28    0.88
  -3  -3   5   23.03    0.82
  -3   3   4   37.93    1.27
   3   3  -4   40.05    1.29
   3   3  -4   39.35    1.46
  -3  -3   4   40.95    1.18
   3  -3  -4   40.49    0.91
   3   3  -3   29.86    1.11
   3   3  -3   28.07    1.00
  -3   3   3   28.91    1.01
  -3   3   3   30.49    1.01
   3  -3  -3   28.65    0.74
  -3  -3   3   29.39    0.92
   3   3  -2  113.33    3.00
   3   3  -2  113.44    3.30
  -3   3   2  109.19    3.27
  -3   3   2  110.62    2.98
   3  -3  -2  110.83    2.56
  -3  -3   2  114.77    2.71
  -3   3   1    0.74    0.17
   3   3  -1    0.80    0.13
  -3   3   1    0.84    0.23
   3   3  -1    0.73    0.19
  -3  -3   1    1.23    0.17
   3  -3  -1    0.80    0.12
   3   3   0  159.01    4.19
  -3   3   0  165.52    4.79
   3   3   0  161.29    4.51
  -3   3   0  169.29    4.18
  -3  -3   0  162.89    3.77
   3  -3   0  160.18    3.73
  -3   3  -1   14.84    0.79
   3   3   1   14.62    0.64
  -3   3  -1   13.87    0.59
  -3  -3  -1   14.85    0.51
   3  -3   1   14.14    0.53
  -3  -3  -1   13.50    0.52
   3   3   2   52.84    1.56
  -3   3  -2   49.73    1.49
  -3   3  -2   52.74    1.84
  -3  -3  -2   51.52    1.30
   3  -3   2   50.23    1.38
  -3  -3  -2   48.43    1.35
  -3   3  -3   86.56    2.83
   3   3   3   88.08    2.39
  -3   3  -3   82.13    2.32
   3  -3   3   85.55    2.18
  -3  -3  -3   85.91    2.11
  -3  -3  -3   87.93    2.06
   3   3   4   22.16    0.85
  -3   3  -4   22.56    0.79
  -3   3  -4   21.48    1.05
  -3  -3  -4   22.59    0.72
   3  -3   4   21.81    0.79
  -3  -3  -4   22.81    0.69
  -3   3  -5    0.08    0.18
  -3   3  -5    0.54    0.16
   3   3   5    0.50    0.19
  -3  -3  -5    0.19    0.09
   3  -3   5    0.42    0.14
   3   3   6   18.25    0.76
  -3   3  -6   17.92    1.01
  -3  -3  -6   18.30    0.62
  -3   3  -7    5.56    0.68
  -3  -3  -7    5.55    0.30
  -3   3  -8   15.62    1.03
  -3  -3  -8   15.50    0.54
  -3   3  -9    5.16    0.69
  -3  -3  -9    5.03    0.26
  -3   3 -10    1.95    0.49
  -3  -3 -10    1.72    0.12
  -3   3 -11    7.33    0.92
   3   4 -11    3.61    0.63
   3   4 -10    2.14    0.48
   3   4  -9    0.20    0.22
  -3   4   9    0.11    0.17
   3   4  -8   28.44    1.08
  -3   4   8   28.32    1.13
   3   4  -8   29.09    1.43
   3   4  -7   65.33    2.45
  -3   4   7   65.64    2.03
   3   4  -7   65.50    2.00
  -3   4   6    0.09    0.17
   3   4  -6    0.02    0.11
   3   4  -6   -0.20    0.18
  -3   4   5    4.88    0.32
  -3   4   5    4.33    0.45
   3   4  -5    4.43    0.45
   3   4  -5    3.83    0.47
  -3  -4   5    4.33    0.42
   3  -4  -5    4.81    0.18
   3   4  -4    9.77    0.61
   3   4  -4   10.35    0.61
  -3   4   4    9.52    0.48
  -3   4   4    9.59    0.58
   3  -4  -4    9.73    0.33
   3  -4  -4    9.89    0.34
  -3  -4   4   10.05    0.51
   3   4  -3   18.16    0.81
  -3   4   3   18.69    0.78
   3   4  -3   17.94    0.82
  -3   4   3   17.23    0.79
   3  -4  -3   17.73    0.56
  -3  -4   3   17.81    0.71
   3   4  -2   28.42    1.10
   3   4  -2   30.56    1.11
  -3   4   2   30.27    1.10
  -3   4   2   28.32    1.15
   3  -4  -2   28.95    0.85
  -3  -4   2   29.15    0.97
  -3   4   1  159.23    4.71
  -3   4   1  156.57    4.19
   3   4  -1  159.48    4.53
   3   4  -1  157.74    4.22
  -3  -4   1  159.72    3.78
   3  -4  -1  158.70    3.68
  -3   4   0   66.91    1.98
   3   4   0   65.19    2.00
  -3   4   0   66.37    2.24
   3   4   0   65.17    1.93
   3  -4   0   65.21    1.72
  -3  -4   0   64.87    1.75
  -3   4  -1   18.61    0.94
   3   4   1   17.53    0.81
  -3   4  -1   17.71    0.78
  -3  -4  -1   17.68    0.67
   3  -4   1   18.66    0.69
  -3  -4  -1   18.66    0.64
  -3   4  -2    1.60    0.36
  -3   4  -2    2.41    0.31
   3   4   2    2.33    0.34
   3  -4   2    2.10    0.26
  -3  -4  -2    2.03    0.24
  -3  -4  -2    2.40    0.23
  -3   4  -3   79.02    2.31
  -3   4  -3   84.13    2.76
   3   4   3   81.24    2.38
  -3  -4  -3   81.28    2.00
   3  -4   3   80.44    2.14
  -3  -4  -3   78.54    2.05
  -3   4  -4   30.99    1.14
  -3   4  -4   30.25    1.40
   3   4   4   34.38    1.24
   3  -4   4   33.08    1.11
  -3  -4  -4   34.48    0.98
  -3  -4  -4   33.68    1.00
   3   4   5   39.85    1.39
  -3   4  -5   38.72    1.32
  -3   4  -5   39.09    1.68
  -3  -4  -5   40.11    1.14
   3  -4   5   40.98    1.31
  -3   4  -6    9.83    0.76
   3   4   6    8.85    0.60
  -3  -4  -6    8.71    0.41
  -3   4  -7    1.28    0.38
  -3  -4  -7    1.49    0.19
  -3   4  -8    6.71    0.83
  -3  -4  -8    7.64    0.33
  -3   4  -9    9.94    0.90
  -3  -4  -9    9.41    0.31
  -3   4 -10    5.02    0.77
   3   5 -10    2.33    0.53
  -3   5   9    1.06    0.29
   3   5  -9    1.40    0.39
   3   5  -8    0.30    0.20
   3   5  -8   -0.06    0.28
  -3   5   8    0.43    0.22
   3   5  -7    0.72    0.28
  -3   5   7    1.13    0.30
   3   5  -7    0.59    0.32
   3   5  -6   -0.13    0.14
  -3   5   6   -0.14    0.16
   3   5  -6   -0.02    0.25
   3   5  -5    0.56    0.26
   3   5  -5    0.48    0.22
  -3   5   5    0.64    0.25
   3  -5  -5    0.69    0.09
   3  -5  -5    0.66    0.11
   3   5  -4    3.54    0.47
  -3   5   4    2.86    0.41
   3   5  -4    3.45    0.44
   3  -5  -4    3.39    0.22
   3  -5  -4    3.54    0.22
  -3  -5   4    2.49    0.33
   3   5  -3    2.94    0.42
   3   5  -3    3.13    0.39
  -3   5   3    2.70    0.39
  -3  -5   3    3.73    0.39
   3  -5  -3    2.93    0.23
   3   5  -2    1.80    0.27
   3   5  -2    1.61    0.36
  -3   5   2    1.65    0.32
  -3   5   2    1.96    0.41
  -3  -5   2    1.75    0.27
   3  -5  -2    1.84    0.22
  -3   5   1   10.61    0.66
   3   5  -1   11.35    0.75
  -3   5   1   11.70    0.76
   3  -5  -1   10.78    0.50
  -3  -5   1   10.59    0.55
  -3   5   0   18.72    0.89
  -3   5   0   19.52    0.99
   3   5   0   19.86    0.96
   3  -5   0   19.01    0.74
  -3  -5   0   18.82    0.76
  -3   5  -1   13.12    0.71
  -3   5  -1   12.94    0.79
   3   5   1   12.62    0.79
   3  -5   1   13.01    0.60
  -3  -5  -1   12.41    0.54
  -3  -5  -1   12.13    0.58
  -3   5  -2    8.53    0.58
  -3   5  -2    9.50    0.68
   3   5   2    7.86    0.62
   3  -5   2    8.24    0.49
  -3  -5  -2    8.44    0.43
  -3  -5  -2    9.04    0.47
  -3   5  -3   36.44    1.54
  -3   5  -3   35.51    1.33
   3   5   3   33.85    1.36
  -3  -5  -3   35.58    1.12
  -3  -5  -3   35.88    1.08
   3  -5   3   36.43    1.22
  -3   5  -4    1.17    0.32
  -3   5  -4    1.07    0.29
   3   5   4    0.94    0.33
  -3  -5  -4    1.26    0.19
   3  -5   4    0.81    0.21
  -3  -5  -4    1.38    0.21
  -3   5  -5   -0.10    0.14
   3   5   5    0.09    0.26
  -3   5  -5   -0.17    0.21
  -3  -5  -5    0.32    0.13
  -3  -5  -5   -0.11    0.06
   3  -5   5   -0.12    0.12
   3   5   6    1.97    0.41
  -3   5  -6    2.69    0.52
  -3  -5  -6    2.19    0.24
  -3   5  -7    0.97    0.36
  -3  -5  -7    1.48    0.19
  -3   5  -8    8.66    0.99
  -3  -5  -8    9.16    0.35
  -3   5  -9    5.00    0.78
  -3   6   8    3.21    0.48
   3   6  -8    2.03    0.47
   3   6  -7    1.89    0.45
  -3   6   7    2.41    0.41
   3   6  -7    1.81    0.42
  -3   6   6    5.87    0.63
   3   6  -6    6.09    0.68
   3   6  -6    5.63    0.68
  -3   6   5   10.38    0.74
   3   6  -5   10.02    0.74
   3   6  -5   10.45    0.75
   3  -6  -5   10.42    0.41
   3  -6  -5   10.01    0.38
   3   6  -4    2.03    0.38
   3   6  -4    1.99    0.44
  -3   6   4    1.85    0.37
   3  -6  -4    1.90    0.21
   3  -6  -4    1.37    0.19
  -3  -6   4    2.19    0.35
  -3   6   3    0.10    0.19
   3   6  -3    0.04    0.31
   3  -6  -3    0.05    0.10
  -3  -6   3    0.28    0.17
  -3   6   2    1.13    0.33
   3   6  -2    0.85    0.33
  -3  -6   2    0.53    0.19
   3  -6  -2    0.84    0.18
   3   6  -1   17.83    1.01
  -3   6   1   18.73    0.98
   3  -6  -1   20.67    0.79
  -3  -6   1   19.72    0.85
  -3   6   0   19.09    0.98
   3   6   0   19.28    1.03
  -3   6   0   18.12    0.97
   3  -6   0   18.27    0.78
  -3  -6   0   18.00    0.80
  -3   6  -1    3.57    0.50
   3   6   1    3.76    0.57
  -3   6  -1    4.39    0.52
  -3  -6  -1    3.46    0.35
   3  -6   1    3.02    0.36
  -3  -6  -1    4.11    0.41
  -3   6  -2    0.53    0.25
   3   6   2    0.66    0.36
  -3   6  -2    0.33    0.27
  -3  -6  -2    0.20    0.14
  -3  -6  -2    0.32    0.13
   3  -6   2    0.59    0.21
  -3   6  -3    3.95    0.56
   3   6   3    2.84    0.49
  -3   6  -3    3.40    0.48
  -3  -6  -3    2.82    0.31
  -3  -6  -3    3.29    0.36
   3  -6   3    2.94    0.39
  -3   6  -4    0.99    0.36
  -3   6  -4    1.28    0.36
   3   6   4    1.30    0.41
   3  -6   4    1.68    0.32
  -3  -6  -4    1.40    0.22
  -3  -6  -4    1.32    0.23
   3   6   5    5.20    0.65
  -3   6  -5    5.62    0.63
  -3   6  -5    5.99    0.74
  -3  -6  -5    5.93    0.38
  -3  -6  -5    5.90    0.39
   3  -6   5    6.36    0.59
   3   6   6    2.13    0.47
  -3   6  -6    2.56    0.55
  -3  -6  -6    2.05    0.25
  -3   6  -7    0.10    0.22
  -3  -6  -7    0.21    0.11
  -3   7   6    1.56    0.40
   3   7  -6    1.58    0.45
   3   7  -5   13.75    1.00
  -3   7   5   14.84    0.96
   3  -7  -5   14.61    0.51
   3  -7  -5   15.29    0.56
  -3   7   4    1.27    0.38
   3   7  -4    1.45    0.48
   3  -7  -4    1.37    0.21
  -3  -7   4    1.47    0.34
   3  -7  -4    1.94    0.24
   3   7  -3   54.63    2.07
  -3   7   3   50.90    2.00
  -3  -7   3   52.48    1.77
   3  -7  -3   53.47    1.53
   3   7  -2   -0.21    0.29
  -3   7   2   -0.14    0.23
   3  -7  -2   -0.07    0.11
  -3  -7   2    0.06    0.17
   3   7  -1    2.75    0.52
  -3   7   1    2.60    0.51
  -3  -7   1    2.28    0.37
   3  -7  -1    1.78    0.29
   3   7   0   -0.34    0.28
  -3   7   0   -0.05    0.29
  -3  -7   0    0.07    0.15
   3  -7   0    0.11    0.15
  -3   7  -1   36.04    1.58
   3   7   1   32.41    1.55
  -3  -7  -1   37.09    1.24
   3  -7   1   36.72    1.30
  -3  -7  -1   35.26    1.28
   3   7   2    3.98    0.62
  -3   7  -2    3.83    0.61
  -3  -7  -2    3.30    0.38
  -3  -7  -2    2.92    0.34
   3  -7   2    2.86    0.41
  -3   7  -3   10.14    0.83
   3   7   3   11.60    0.95
  -3   7  -3   11.06    0.85
  -3  -7  -3   11.71    0.60
  -3  -7  -3   11.57    0.62
   3  -7   3   11.48    0.70
  -3   7  -4    3.55    0.60
   3   7   4    3.76    0.62
  -3   7  -4    2.86    0.56
   3  -7   4    3.00    0.44
  -3  -7  -4    2.99    0.35
  -3  -7  -4    3.60    0.37
  -3   7  -5   -0.14    0.36
  -3   7  -5    0.14    0.25
   3   7   5   -0.22    0.36
  -3  -7  -5    0.04    0.12
  -3  -7  -5    0.12    0.14
   4   0 -13   -0.02    0.22
   4   0 -12   16.02    1.02
   4   0 -11   -0.11    0.12
   4   0 -10    7.58    0.61
   4   0  -9   -0.04    0.10
   4   0  -9    0.07    0.07
   4   0  -8    0.31    0.17
   4   0  -8    0.40    0.11
   4   0  -7   -0.05    0.08
   4   0  -7   -0.06    0.05
   4   0  -7    0.01    0.03
   4   0  -6  401.64    8.71
   4   0  -6  408.17   11.28
   4   0  -6  402.72    9.77
   4   0  -5   -0.02    0.07
   4   0  -5    0.00    0.05
   4   0  -4   79.99    2.08
   4   0  -4   80.99    2.44
   4   0  -3   -0.02    0.04
   4   0  -3    0.00    0.04
  -4   0   2   63.14    1.89
   4   0  -2   68.19    1.66
   4   0  -2   58.72    1.87
  -4   0   1   -0.13    0.04
   4   0  -1   -0.10    0.04
   4   0  -1   -0.17    0.03
   4   0   0  939.09   24.88
  -4   0   0 1000.00   28.84
   4   0   1   -0.01    0.04
  -4   0  -1   -0.02    0.11
   4   0   1   -0.01    0.03
  -4   0  -2   32.36    1.16
   4   0   2   33.14    0.88
   4   0   2   32.91    0.87
  -4   0  -3    0.36    0.19
   4   0   4   68.30    1.66
  -4   0  -4   68.16    2.19
   4   0   4   67.98    1.71
   4   0   5   -0.08    0.06
  -4   0  -5    0.04    0.10
  -4   0  -6   50.49    1.81
  -4   0  -7    0.11    0.13
  -4   0  -8   20.14    1.04
  -4   0  -9   -0.06    0.11
  -4   0 -10   21.07    1.17
  -4   0 -11   -0.03    0.16
   4   1 -13    1.81    0.45
   4  -1 -13    2.21    0.44
   4   1 -12    3.46    0.57
   4  -1 -12    3.62    0.53
   4   1 -11   -0.16    0.12
   4  -1 -11    0.05    0.17
   4   1 -10    0.48    0.22
   4  -1 -10    0.23    0.16
   4   1  -9   20.18    1.07
   4  -1  -9   21.81    1.02
   4  -1  -9   21.58    0.77
   4   1  -8    1.80    0.17
   4   1  -8    1.57    0.19
   4   1  -8    1.10    0.27
   4  -1  -8    1.42    0.27
   4  -1  -8    1.43    0.19
   4   1  -7    4.06    0.26
   4   1  -7    3.73    0.44
   4   1  -7    4.96    0.25
   4  -1  -7    4.25    0.35
   4  -1  -7    4.43    0.29
   4   1  -6   70.34    1.93
   4   1  -6   72.94    2.39
   4  -1  -6   73.01    2.30
   4  -1  -6   73.60    1.96
   4   1  -5  103.16    2.65
   4   1  -5   99.98    3.13
   4  -1  -5  106.08    3.08
   4  -1  -5  101.39    2.65
   4   1  -4   20.52    0.67
   4   1  -4   20.14    0.81
   4   1  -4   19.73    0.59
   4  -1  -4   20.04    0.77
   4  -1  -4   20.41    0.68
  -4   1   3  117.88    3.40
   4   1  -3  118.10    3.43
   4   1  -3  118.90    2.99
   4  -1  -3  120.17    3.40
   4  -1  -3  114.90    2.98
  -4   1   2   37.79    1.21
   4   1  -2   37.94    1.09
   4   1  -2   38.81    1.22
   4  -1  -2   37.90    1.08
   4  -1  -2   38.54    0.88
  -4  -1   2   38.37    0.98
   4  -1  -2   38.71    1.23
  -4   1   1    0.13    0.07
   4   1  -1    0.19    0.06
   4   1  -1    0.04    0.05
   4  -1  -1    0.36    0.08
  -4  -1   1    0.24    0.07
   4  -1  -1    0.19    0.05
  -4  -1   1    0.22    0.07
  -4  -1   1    0.16    0.05
   4   1   0   86.25    2.22
  -4   1   0   87.28    2.56
  -4  -1   0   87.18    1.97
  -4  -1   0   84.32    2.03
   4  -1   0   86.24    2.20
   4  -1   0   87.42    2.00
  -4  -1   0   87.13    2.45
  -4   1  -1  251.87    7.26
  -4  -1  -1  266.68    5.74
   4  -1   1  258.84    6.28
  -4  -1  -1  247.60    7.60
  -4  -1  -1  263.05    5.61
   4  -1   1  263.95    5.74
  -4   1  -2  364.10   10.01
  -4  -1  -2  352.89    7.87
   4  -1   2  363.14    7.90
  -4  -1  -2  360.51    9.85
   4  -1   2  349.26    8.57
  -4   1  -3   37.34    1.41
  -4   1  -3   38.80    1.02
  -4  -1  -3   38.41    1.05
  -4  -1  -3   38.76    1.26
   4  -1   3   38.50    1.06
   4  -1   3   37.86    1.02
  -4   1  -4  108.64    3.35
   4   1   4  109.89    2.67
  -4   1  -4  108.36    2.62
  -4  -1  -4  102.92    2.56
  -4  -1  -4  107.44    3.16
   4  -1   4  106.42    2.58
   4   1   5    0.02    0.04
  -4   1  -5   -0.02    0.12
  -4  -1  -5    0.09    0.09
   4  -1   5   -0.02    0.08
  -4  -1  -5    0.00    0.06
  -4   1  -6   19.86    0.99
  -4  -1  -6   21.96    0.92
  -4  -1  -6   20.18    0.71
  -4   1  -7   23.39    1.17
  -4  -1  -7   24.21    1.05
  -4  -1  -7   24.71    0.82
  -4   1  -8   14.15    0.90
  -4  -1  -8   13.93    0.78
  -4  -1  -8   14.26    0.59
  -4   1  -9   -0.17    0.12
  -4  -1  -9    0.08    0.16
  -4   1 -10    5.39    0.71
  -4  -1 -10    5.27    0.36
  -4   1 -11    1.82    0.45
  -4  -1 -11    1.22    0.21
   4   2 -13    5.72    0.80
   4   2 -12   -0.13    0.15
   4   2 -11   11.01    0.87
   4  -2 -11   12.81    0.78
   4   2 -10    7.16    0.65
   4  -2 -10    7.57    0.56
  -4   2   9    8.38    0.47
   4   2  -9    9.02    0.69
   4  -2  -9    8.96    0.50
   4   2  -8   10.60    0.48
   4   2  -8    9.99    0.70
  -4   2   8    9.94    0.51
   4  -2  -8   12.15    0.56
   4  -2  -8   10.52    0.60
   4   2  -7  144.19    4.50
  -4   2   7  146.96    3.78
   4   2  -7  148.08    3.74
   4  -2  -7  143.71    3.79
   4   2  -6    0.16    0.14
   4   2  -6    0.32    0.10
  -4   2   6    0.36    0.13
   4   2  -6    0.28    0.10
   4  -2  -6    0.41    0.12
   4  -2  -6    0.45    0.14
   4   2  -5    4.39    0.28
   4   2  -5    4.31    0.37
  -4   2   5    4.54    0.31
   4  -2  -5    4.28    0.30
   4  -2  -5    3.86    0.29
  -4  -2   5    4.16    0.27
  -4   2   4    5.04    0.31
   4   2  -4    4.89    0.32
   4   2  -4    4.94    0.36
   4  -2  -4    4.79    0.31
   4  -2  -4    4.42    0.29
  -4  -2   4    4.95    0.28
  -4   2   3    1.90    0.18
   4   2  -3    2.09    0.25
   4   2  -3    2.26    0.26
   4  -2  -3    1.93    0.22
  -4  -2   3    1.62    0.18
  -4   2   2    5.68    0.32
   4   2  -2    4.96    0.33
   4   2  -2    5.49    0.31
   4  -2  -2    5.36    0.20
   4  -2  -2    4.97    0.30
  -4  -2   2    4.76    0.27
   4   2  -1  158.76    4.65
   4   2  -1  164.95    4.22
  -4   2   1  172.40    4.77
   4  -2  -1  168.13    4.21
  -4  -2   1  173.91    3.83
   4  -2  -1  167.09    3.73
  -4   2   0   24.55    0.80
  -4   2   0   25.66    0.98
   4   2   0   23.98    0.82
   4   2   0   23.68    0.77
   4  -2   0   23.64    0.70
  -4  -2   0   28.16    0.76
   4  -2   0   24.09    0.81
  -4  -2   0   25.15    0.70
  -4  -2   0   24.47    0.77
  -4   2  -1   98.03    3.04
  -4   2  -1   97.89    2.53
   4   2   1   94.34    2.55
  -4  -2  -1   99.18    2.70
   4  -2   1   99.07    2.32
  -4  -2  -1   95.19    2.32
  -4  -2  -1   99.31    2.26
   4  -2   1   97.95    2.55
  -4   2  -2    0.61    0.12
   4   2   2    0.31    0.13
  -4   2  -2    0.58    0.27
   4  -2   2    0.43    0.11
  -4  -2  -2    0.42    0.09
  -4  -2  -2    0.40    0.10
  -4  -2  -2    0.80    0.11
  -4   2  -3   28.77    1.20
   4   2   3   26.53    0.87
  -4   2  -3   27.48    0.84
  -4  -2  -3   26.67    0.86
  -4  -2  -3   26.72    0.81
   4  -2   3   27.79    0.86
   4   2   4    8.35    0.40
  -4   2  -4    7.65    0.59
  -4   2  -4    7.71    0.34
  -4  -2  -4    8.12    0.35
  -4  -2  -4    8.34    0.37
   4  -2   4    7.65    0.40
  -4  -2  -4    6.80    0.35
   4   2   5    9.57    0.44
  -4   2  -5   10.04    0.39
  -4   2  -5   10.46    0.68
  -4  -2  -5    9.68    0.43
   4  -2   5    9.15    0.47
  -4  -2  -5   10.12    0.47
  -4   2  -6    3.29    0.48
  -4  -2  -6    3.32    0.25
  -4  -2  -6    2.90    0.26
  -4   2  -7    1.07    0.30
  -4  -2  -7    1.38    0.23
  -4  -2  -7    1.13    0.18
  -4   2  -8    0.83    0.32
  -4  -2  -8    1.41    0.20
  -4   2  -9    2.40    0.47
  -4  -2  -9    2.43    0.25
  -4   2 -10    0.95    0.37
  -4  -2 -10    0.56    0.15
  -4   2 -11   -0.09    0.19
  -4  -2 -11    0.10    0.09
   4   3 -12   -0.08    0.18
   4   3 -11    0.03    0.21
   4   3 -10    7.05    0.68
  -4   3   9    3.42    0.40
  -4   3   9    3.55    0.38
   4   3  -9    3.12    0.51
   4  -3  -9    3.36    0.39
  -4   3   8   19.51    0.86
  -4   3   8   19.27    0.82
   4   3  -8   18.25    1.04
   4   3  -8   19.80    0.77
   4  -3  -8   19.21    0.85
  -4   3   7   52.86    1.66
   4   3  -7   53.92    1.61
   4   3  -7   52.89    2.02
  -4   3   7   52.98    1.77
   4  -3  -7   53.26    1.77
  -4   3   6   10.82    0.54
   4   3  -6   11.72    0.70
  -4   3   6   10.17    0.55
   4   3  -6   10.94    0.56
   4  -3  -6   11.29    0.55
   4   3  -5    0.93    0.23
  -4   3   5    1.25    0.19
  -4   3   5    1.13    0.22
   4   3  -5    1.25    0.25
  -4  -3   5    1.13    0.20
   4  -3  -5    1.16    0.24
  -4   3   4  107.35    2.91
   4   3  -4  108.53    3.30
   4   3  -4  104.13    2.89
  -4   3   4  106.92    3.14
   4  -3  -4  107.31    2.93
  -4  -3   4  106.72    2.65
   4  -3  -4  107.57    2.31
  -4   3   3    2.86    0.31
   4   3  -3    3.36    0.28
   4   3  -3    3.42    0.35
  -4   3   3    2.69    0.24
   4  -3  -3    2.65    0.31
   4  -3  -3    2.68    0.14
  -4  -3   3    2.96    0.29
   4   3  -2   36.49    1.24
   4   3  -2   36.85    1.21
  -4   3   2   38.24    1.21
  -4   3   2   37.29    1.28
   4  -3  -2   35.93    0.95
  -4  -3   2   36.92    1.09
  -4   3   1   59.93    1.77
   4   3  -1   62.30    1.84
   4   3  -1   62.37    1.80
  -4   3   1   61.05    2.00
   4  -3  -1   59.87    1.51
  -4  -3   1   60.32    1.60
  -4   3   0    4.20    0.30
   4   3   0    4.18    0.34
   4   3   0    3.11    0.18
  -4   3   0    3.90    0.47
   4  -3   0    4.31    0.25
  -4  -3   0    4.00    0.26
  -4  -3   0    4.00    0.24
   4   3   1   37.03    1.21
  -4   3  -1   35.43    1.16
  -4   3  -1   36.58    1.47
  -4  -3  -1   36.63    1.06
   4  -3   1   35.73    1.04
  -4  -3  -1   36.76    1.01
  -4   3  -2  244.11    6.15
  -4   3  -2  250.47    7.21
   4   3   2  249.29    6.20
  -4  -3  -2  242.59    5.60
   4  -3   2  246.91    5.62
  -4  -3  -2  251.66    5.48
   4   3   3   10.37    0.53
  -4   3  -3    9.10    0.46
  -4   3  -3   10.28    0.70
   4  -3   3    9.41    0.46
  -4  -3  -3   10.22    0.43
  -4  -3  -3    9.75    0.44
  -4   3  -4    0.37    0.24
  -4   3  -4    0.19    0.12
   4   3   4    0.25    0.17
   4  -3   4    0.35    0.13
  -4  -3  -4    0.05    0.08
  -4   3  -5    9.49    0.46
  -4   3  -5    9.05    0.68
   4   3   5    9.31    0.51
   4  -3   5    8.83    0.50
  -4  -3  -5    9.03    0.42
   4   3   6    0.61    0.21
  -4   3  -6    0.57    0.24
  -4  -3  -6    0.72    0.15
  -4   3  -7    0.09    0.20
  -4  -3  -7    0.42    0.12
  -4   3  -8    7.58    0.73
  -4  -3  -8    7.17    0.38
  -4   3  -9   29.45    1.56
  -4  -3  -9   28.13    0.87
  -4   3 -10   -0.09    0.22
  -4  -3 -10    0.04    0.08
   4   4 -11    0.21    0.28
   4   4 -10   11.78    0.92
   4   4  -9    6.05    0.73
  -4   4   9    6.29    0.50
   4   4  -8    0.84    0.22
   4   4  -8    0.82    0.28
  -4   4   8    1.00    0.25
   4   4  -7    9.46    0.70
   4   4  -7   10.72    0.63
  -4   4   7    9.70    0.60
   4   4  -6   24.29    1.17
   4   4  -6   24.10    1.02
  -4   4   6   27.80    1.07
  -4   4   6   24.35    0.95
  -4   4   5   73.20    2.21
  -4   4   5   73.32    2.26
   4   4  -5   70.30    2.18
   4   4  -5   76.12    2.51
  -4  -4   5   70.68    2.00
   4  -4  -5   73.01    1.58
   4   4  -4   27.61    1.08
   4   4  -4   26.41    1.12
  -4   4   4   27.14    1.02
  -4   4   4   25.72    1.04
  -4  -4   4   28.12    0.97
   4  -4  -4   26.49    0.69
  -4   4   3   13.88    0.69
   4   4  -3   12.95    0.70
   4   4  -3   13.56    0.68
  -4   4   3   14.18    0.69
   4  -4  -3   13.85    0.46
  -4  -4   3   12.91    0.59
   4   4  -2   29.07    1.11
   4   4  -2   29.04    1.06
  -4   4   2   28.86    1.17
  -4   4   2   28.89    1.09
   4  -4  -2   27.60    0.83
  -4  -4   2   28.64    0.97
  -4   4   1   23.88    1.12
  -4   4   1   25.00    0.99
   4   4  -1   24.34    1.01
   4   4  -1   25.40    0.89
  -4  -4   1   25.72    0.88
   4  -4  -1   25.43    0.79
   4   4   0    7.24    0.54
  -4   4   0    6.41    0.45
  -4   4   0    6.49    0.63
   4   4   0    7.05    0.31
  -4  -4   0    7.19    0.41
   4  -4   0    7.92    0.39
   4   4   1  101.56    2.90
  -4   4  -1  103.27    3.34
  -4   4  -1  103.06    2.86
  -4  -4  -1  103.24    2.58
   4  -4   1  105.25    2.57
  -4  -4  -1   99.77    2.47
  -4   4  -2   13.15    0.84
  -4   4  -2   12.95    0.63
   4   4   2   12.75    0.70
   4  -4   2   13.14    0.58
  -4  -4  -2   11.64    0.53
  -4  -4  -2   11.95    0.51
  -4   4  -3   36.03    1.55
  -4   4  -3   34.80    1.21
   4   4   3   33.83    1.26
  -4  -4  -3   35.26    1.04
   4  -4   3   35.66    1.15
  -4  -4  -3   36.06    1.09
   4   4   4   56.50    1.81
  -4   4  -4   56.12    2.16
  -4   4  -4   54.71    1.72
   4  -4   4   58.43    1.66
  -4  -4  -4   57.15    1.56
  -4  -4  -4   56.43    1.52
  -4   4  -5   10.87    0.59
  -4   4  -5    9.59    0.76
   4   4   5    9.84    0.64
  -4  -4  -5   10.30    0.48
   4  -4   5   11.24    0.59
  -4   4  -6    1.80    0.42
   4   4   6    1.85    0.33
  -4  -4  -6    1.82    0.23
  -4   4  -7   24.29    1.35
  -4  -4  -7   24.62    0.81
  -4   4  -8   15.39    1.09
  -4  -4  -8   13.74    0.54
  -4   4  -9    7.66    0.94
  -4  -4  -9    8.60    0.37
  -4   4 -10    8.50    1.03
   4   5 -10    2.50    0.53
   4   5  -9    8.23    0.77
  -4   5   9    8.13    0.62
   4   5  -8    3.70    0.57
  -4   5   8    3.65    0.47
   4   5  -8    3.32    0.46
   4   5  -7    4.63    0.55
  -4   5   7    3.97    0.48
   4   5  -7    3.95    0.56
   4   5  -6   28.64    1.21
   4   5  -6   27.29    1.32
  -4   5   6   28.73    1.20
  -4   5   5   12.61    0.74
   4   5  -5   13.43    0.79
   4   5  -5   12.02    0.77
   4  -5  -5   12.40    0.40
   4  -5  -5   12.46    0.33
  -4   5   4    0.60    0.24
   4   5  -4    0.72    0.31
   4   5  -4    0.23    0.16
   4  -5  -4    0.43    0.10
  -4  -5   4    0.65    0.19
   4   5  -3    1.50    0.34
   4   5  -3    1.61    0.27
  -4   5   3    1.47    0.30
  -4   5   3    1.77    0.40
   4  -5  -3    2.21    0.22
  -4  -5   3    2.02    0.30
  -4   5   2    8.54    0.59
   4   5  -2    8.29    0.49
   4   5  -2    7.44    0.60
  -4   5   2    7.90    0.66
  -4  -5   2    8.20    0.50
   4  -5  -2    8.41    0.41
  -4   5   1    0.02    0.35
   4   5  -1   -0.01    0.22
  -4   5   1    0.08    0.17
   4  -5  -1   -0.12    0.09
  -4  -5   1    0.18    0.12
  -4   5   0   12.93    0.86
  -4   5   0   13.19    0.73
   4   5   0   12.84    0.79
   4  -5   0   12.83    0.58
  -4  -5   0   13.83    0.63
  -4   5  -1   29.21    1.20
  -4   5  -1   31.24    1.41
   4   5   1   31.55    1.29
  -4  -5  -1   31.58    1.01
   4  -5   1   31.30    1.05
  -4  -5  -1   31.52    1.06
  -4   5  -2    0.49    0.22
   4   5   2    0.78    0.29
  -4   5  -2    0.66    0.33
   4  -5   2    0.55    0.17
  -4  -5  -2    0.91    0.19
  -4  -5  -2    0.66    0.16
  -4   5  -3   12.52    0.70
  -4   5  -3   13.34    0.86
   4   5   3   11.44    0.76
  -4  -5  -3   12.72    0.58
   4  -5   3   11.02    0.61
  -4  -5  -3   11.99    0.55
  -4   5  -4   15.70    0.80
   4   5   4   16.36    0.89
  -4   5  -4   14.98    0.97
   4  -5   4   15.81    0.75
  -4  -5  -4   16.47    0.65
  -4  -5  -4   15.12    0.65
  -4   5  -5    7.56    0.57
  -4   5  -5    7.00    0.67
   4   5   5    7.47    0.63
  -4  -5  -5    7.27    0.42
   4  -5   5    6.99    0.51
   4   5   6    4.80    0.55
  -4   5  -6    5.57    0.72
  -4  -5  -6    5.05    0.34
  -4   5  -7    2.33    0.52
  -4  -5  -7    1.44    0.21
  -4   5  -8    1.11    0.45
  -4  -5  -8    1.02    0.16
   4   6  -8    7.37    0.72
  -4   6   8    8.75    0.70
   4   6  -8    8.96    0.81
   4   6  -7    1.26    0.36
  -4   6   7    0.99    0.33
   4   6  -7    0.41    0.37
  -4   6   6   13.32    0.85
   4   6  -6   13.23    0.89
   4   6  -6   14.55    0.92
   4   6  -5    0.38    0.33
   4   6  -5    0.38    0.21
  -4   6   5    0.70    0.28
   4  -6  -5    0.81    0.13
   4  -6  -5    0.52    0.09
  -4   6   4    4.98    0.59
   4   6  -4    5.95    0.67
   4  -6  -4    4.68    0.28
  -4  -6   4    4.22    0.48
   4   6  -3   17.09    0.97
  -4   6   3   17.32    0.95
   4  -6  -3   17.35    0.65
  -4  -6   3   18.80    0.86
  -4   6   2    7.25    0.70
   4   6  -2    8.00    0.77
   4  -6  -2    9.19    0.47
  -4  -6   2    8.92    0.57
  -4   6   1    1.77    0.38
   4   6  -1    1.57    0.39
  -4  -6   1    1.81    0.31
   4  -6  -1    1.09    0.22
  -4   6   0   10.21    0.71
  -4   6   0   11.24    0.81
   4   6   0   11.07    0.79
   4  -6   0   10.91    0.58
  -4  -6   0   11.77    0.63
  -4   6  -1    3.46    0.50
   4   6   1    2.67    0.48
  -4   6  -1    3.30    0.51
  -4  -6  -1    2.83    0.33
   4  -6   1    3.13    0.38
  -4  -6  -1    2.72    0.35
   4   6   2   15.30    0.93
  -4   6  -2   15.25    0.86
  -4   6  -2   14.34    0.94
   4  -6   2   16.09    0.75
  -4  -6  -2   14.19    0.65
  -4  -6  -2   15.17    0.71
   4   6   3    0.87    0.34
  -4   6  -3    0.13    0.26
  -4   6  -3    0.62    0.30
   4  -6   3    0.25    0.19
  -4  -6  -3    0.41    0.16
  -4  -6  -3    0.31    0.15
  -4   6  -4    6.78    0.79
   4   6   4    7.14    0.74
  -4   6  -4    6.81    0.68
  -4  -6  -4    7.11    0.44
   4  -6   4    6.48    0.59
  -4  -6  -4    7.43    0.46
  -4   6  -5    6.09    0.76
  -4   6  -5    6.44    0.66
   4   6   5    6.70    0.71
   4  -6   5    6.14    0.60
  -4  -6  -5    5.44    0.39
  -4  -6  -5    6.93    0.44
  -4   6  -6   -0.19    0.18
   4   6   6   -0.05    0.30
  -4  -6  -6   -0.01    0.12
  -4   6  -7    1.65    0.48
  -4  -6  -7    2.08    0.24
   4   7  -6    1.73    0.51
  -4   7   6    2.13    0.45
  -4   7   5   16.17    1.00
   4   7  -5   12.47    0.98
   4  -7  -5   13.91    0.52
   4  -7  -5   13.21    0.46
  -4   7   4    0.19    0.26
   4   7  -4   -0.21    0.35
   4  -7  -4    0.02    0.10
   4  -7  -4    0.01    0.11
  -4  -7   4   -0.18    0.15
  -4   7   3   27.67    1.34
   4   7  -3   24.74    1.30
   4  -7  -3   25.20    0.90
  -4  -7   3   25.42    1.13
  -4   7   2    0.46    0.27
   4   7  -2   -0.31    0.27
   4  -7  -2    0.10    0.13
  -4  -7   2    0.02    0.17
   4   7  -1   18.79    1.12
  -4   7   1   19.62    1.11
  -4  -7   1   19.37    0.91
   4  -7  -1   18.36    0.80
  -4   7   0    0.58    0.33
   4   7   0    0.25    0.38
   4  -7   0    0.57    0.21
  -4  -7   0    0.82    0.25
  -4  -7   0    0.85    0.22
  -4   7  -1    4.14    0.59
   4   7   1    4.06    0.67
  -4  -7  -1    3.81    0.40
   4  -7   1    3.31    0.42
  -4  -7  -1    3.51    0.43
   4   7   2    0.13    0.31
  -4   7  -2   -0.50    0.26
   4  -7   2   -0.07    0.16
  -4  -7  -2    0.12    0.14
  -4  -7  -2    0.25    0.16
  -4   7  -3   16.60    1.06
   4   7   3   13.65    1.03
  -4   7  -3   15.30    1.02
  -4  -7  -3   14.96    0.74
  -4  -7  -3   14.70    0.71
   4  -7   3   15.07    0.81
  -4   7  -4    8.44    0.79
  -4   7  -4    6.54    0.77
   4   7   4    6.79    0.80
  -4  -7  -4    6.91    0.47
   4  -7   4    6.68    0.65
  -4  -7  -4    7.26    0.49
   5   0 -13   -0.11    0.17
   5   0 -12    2.20    0.44
   5   0 -11   -0.14    0.13
   5   0 -10    7.27    0.59
   5   0  -9   -0.08    0.09
   5   0  -9    0.02    0.08
   5   0  -8    5.79    0.33
   5   0  -8    5.39    0.46
   5   0  -7   -0.10    0.05
   5   0  -7    0.01    0.06
   5   0  -6   45.13    1.61
   5   0  -6   46.38    1.33
   5   0  -5   -0.04    0.05
   5   0  -5   -0.01    0.07
   5   0  -4   15.63    0.56
   5   0  -4   15.03    0.66
   5   0  -3    0.00    0.04
  -5   0   3    0.04    0.05
   5   0  -3   -0.02    0.05
   5   0  -2   52.13    1.59
  -5   0   2   50.56    1.59
   5   0  -2   49.85    1.39
  -5   0   1   -0.16    0.04
   5   0  -1   -0.17    0.04
  -5   0   0   43.05    1.35
   5   0   0   43.02    1.18
   5   0   1   -0.21    0.03
  -5   0  -1   -0.17    0.10
   5   0   2   73.72    1.85
   5   0   2   79.05    1.94
  -5   0  -2   75.96    2.40
   5   0   3    0.00    0.05
  -5   0  -3   -0.14    0.17
   5   0   3   -0.05    0.03
   5   0   4   31.96    0.93
  -5   0  -4   31.11    1.22
   5   0   4   30.06    0.81
   5   0   5    0.02    0.07
  -5   0  -5    0.00    0.14
  -5   0  -6   12.53    0.72
  -5   0  -7   -0.12    0.12
  -5   0  -8    0.08    0.15
  -5   0  -9   -0.06    0.14
  -5   0 -10    0.52    0.26
  -5   0 -11    0.07    0.22
   5   1 -13   16.43    1.12
   5  -1 -13   15.87    1.02
   5   1 -12   12.14    0.92
   5  -1 -12   11.06    0.80
   5   1 -11    6.30    0.73
   5  -1 -11    7.05    0.60
   5   1 -10   11.86    0.81
   5  -1 -10   10.66    0.71
   5   1  -9    2.68    0.19
   5   1  -9    2.68    0.23
   5   1  -9    2.82    0.43
   5  -1  -9    2.73    0.40
   5  -1  -9    3.20    0.27
   5   1  -8    3.18    0.20
   5   1  -8    3.07    0.42
   5   1  -8    3.19    0.25
   5  -1  -8    3.36    0.40
   5  -1  -8    3.52    0.28
   5   1  -7   43.05    1.10
   5   1  -7   41.36    1.60
   5   1  -7   42.01    1.26
   5  -1  -7   41.84    1.53
   5  -1  -7   42.69    1.28
   5   1  -6   90.24    2.17
   5   1  -6   94.63    2.94
   5   1  -6   93.77    2.45
   5  -1  -6   91.82    2.46
   5   1  -5  159.96    4.02
   5   1  -5  160.75    4.68
   5   1  -5  163.05    3.61
   5  -1  -5  160.03    4.03
   5  -1  -5  154.01    4.62
   5   1  -4   29.17    0.81
  -5   1   4   28.87    1.06
   5   1  -4   29.10    0.93
   5   1  -4   30.50    1.10
   5  -1  -4   30.05    0.94
   5  -1  -4   31.43    1.07
  -5   1   3  410.53   10.84
   5   1  -3  407.29   10.80
   5   1  -3  380.10    9.49
   5  -1  -3  353.89    9.41
   5  -1  -3  381.14    8.72
   5  -1  -3  409.86   10.87
  -5   1   2   23.57    0.84
   5   1  -2   24.24    0.76
   5   1  -2   23.37    0.83
   5  -1  -2   22.86    0.75
  -5  -1   2   23.09    0.68
  -5  -1   2   23.67    0.65
   5  -1  -2   23.67    0.60
  -5   1   1   33.01    1.09
   5   1  -1   31.71    1.03
   5   1  -1   31.38    0.95
   5  -1  -1   32.58    0.95
  -5  -1   1   32.05    0.84
  -5  -1   1   31.78    1.04
  -5  -1   1   31.78    0.88
   5  -1  -1   32.48    0.82
  -5   1   0   67.95    2.07
   5   1   0   68.41    1.79
  -5  -1   0   66.41    1.59
   5  -1   0   67.56    1.77
  -5  -1   0   67.79    1.66
   5  -1   0   64.72    1.61
   5   1   1   27.79    0.84
  -5   1  -1   29.95    1.11
  -5  -1  -1   28.09    0.79
  -5  -1  -1   28.08    0.93
  -5  -1  -1   27.27    0.82
   5  -1   1   29.14    0.83
   5  -1   1   27.46    0.79
  -5   1  -2  114.85    3.49
   5   1   2  113.26    2.86
  -5  -1  -2  110.82    2.69
   5  -1   2  112.56    2.84
  -5  -1  -2  114.01    3.32
   5  -1   2  116.21    2.68
  -5   1  -3  306.82    8.86
   5   1   3  290.01    7.51
   5  -1   3  315.76    7.52
   5  -1   3  319.79    6.96
  -5  -1  -3  322.77    8.69
  -5  -1  -3  317.12    6.97
  -5   1  -4   14.51    0.45
   5   1   4   14.05    0.47
  -5   1  -4   15.46    0.81
   5  -1   4   13.69    0.55
  -5  -1  -4   14.65    0.66
  -5   1  -5   22.16    1.06
   5   1   5   22.04    0.65
  -5  -1  -5   22.04    0.91
   5  -1   5   22.53    0.78
  -5   1  -6    4.77    0.46
  -5  -1  -6    4.04    0.30
  -5  -1  -6    4.18    0.37
  -5   1  -7   -0.07    0.13
  -5  -1  -7   -0.07    0.08
  -5  -1  -7    0.12    0.14
  -5   1  -8   15.08    0.95
  -5  -1  -8   13.70    0.80
  -5  -1  -8   15.19    0.64
  -5   1  -9   17.32    1.07
  -5  -1  -9   17.21    0.72
  -5  -1  -9   17.40    0.95
  -5   1 -10    0.99    0.35
  -5  -1 -10    0.59    0.18
  -5   1 -11    1.54    0.43
  -5  -1 -11    1.16    0.23
   5   2 -13    4.18    0.69
   5   2 -12    6.59    0.81
   5  -2 -12    6.45    0.59
   5   2 -11   28.06    1.47
   5  -2 -11   28.97    1.31
   5   2 -10    0.10    0.16
   5  -2 -10   -0.15    0.11
   5   2  -9   18.86    1.06
  -5   2   9   19.85    0.80
   5   2  -9   20.39    0.76
   5  -2  -9   20.58    0.96
   5  -2  -9   18.88    0.80
   5   2  -8    2.58    0.27
   5   2  -8    3.05    0.45
   5  -2  -8    2.83    0.36
   5  -2  -8    2.35    0.30
  -5   2   7   17.68    0.81
   5   2  -7   16.63    0.67
   5   2  -7   17.05    0.90
   5  -2  -7   17.40    0.78
   5  -2  -7   16.84    0.71
  -5   2   6   48.93    1.65
   5   2  -6   46.56    1.75
   5   2  -6   47.28    1.44
   5  -2  -6   48.87    1.64
   5  -2  -6   49.28    1.48
   5   2  -5  256.04    7.36
  -5   2   5  256.90    7.24
   5   2  -5  258.19    6.38
  -5  -2   5  258.76    5.81
   5  -2  -5  257.08    6.41
   5  -2  -5  256.43    7.24
   5   2  -4   21.93    0.89
  -5   2   4   21.30    0.83
   5  -2  -4   21.29    0.78
   5  -2  -4   21.11    0.84
  -5  -2   4   22.94    0.72
   5   2  -3   52.01    1.49
  -5   2   3   52.29    1.62
   5   2  -3   50.96    1.64
  -5  -2   3   45.85    1.33
   5  -2  -3   51.31    1.49
   5   2  -2    4.03    0.30
  -5   2   2    3.51    0.27
   5   2  -2    3.94    0.25
   5  -2  -2    3.49    0.17
  -5  -2   2    3.25    0.23
   5  -2  -2    3.54    0.26
   5   2  -1   18.66    0.66
  -5   2   1   17.60    0.76
   5   2  -1   18.86    0.70
   5  -2  -1   18.53    0.67
   5  -2  -1   18.41    0.55
  -5  -2   1   19.11    0.59
  -5   2   0   24.28    1.00
   5   2   0   26.77    0.87
   5   2   0   24.84    0.79
  -5  -2   0   23.98    0.76
  -5  -2   0   24.66    0.79
   5  -2   0   24.98    0.82
  -5  -2   0   23.83    0.72
   5  -2   0   23.72    0.72
   5   2   1  263.47    6.39
  -5   2  -1  255.50    7.43
  -5  -2  -1  262.41    5.68
  -5  -2  -1  258.40    5.81
   5  -2   1  253.36    5.79
   5  -2   1  258.63    6.36
  -5  -2  -1  260.61    7.10
  -5   2  -2    4.15    0.50
   5   2   2    4.03    0.29
  -5   2  -2    4.03    0.25
  -5  -2  -2    4.05    0.28
  -5  -2  -2    3.59    0.25
   5  -2   2    4.16    0.27
   5  -2   2    3.71    0.25
  -5   2  -3   99.50    2.53
  -5   2  -3  100.28    3.20
   5   2   3  102.86    2.59
  -5  -2  -3   93.60    2.39
  -5  -2  -3   95.24    2.80
   5  -2   3   95.30    2.41
  -5   2  -4   27.27    1.26
  -5   2  -4   27.19    0.84
   5   2   4   28.01    0.91
   5  -2   4   27.29    0.91
  -5  -2  -4   28.70    0.89
  -5  -2  -4   28.42    0.96
  -5   2  -5   69.97    2.48
   5   2   5   74.79    1.90
  -5   2  -5   67.42    1.81
   5  -2   5   69.29    1.88
  -5  -2  -5   68.54    2.13
  -5  -2  -5   66.48    1.81
  -5   2  -6   17.80    0.99
  -5  -2  -6   16.25    0.65
  -5  -2  -6   17.86    0.76
  -5   2  -7   23.84    1.25
  -5  -2  -7   25.60    0.86
  -5   2  -8    2.62    0.50
  -5  -2  -8    2.91    0.30
  -5   2  -9    0.16    0.21
  -5  -2  -9   -0.03    0.09
  -5   2 -10   10.78    0.90
  -5   2 -11    6.00    0.84
   5   3 -12    0.76    0.36
   5   3 -11    0.20    0.27
   5   3 -10    0.17    0.21
   5  -3 -10    0.08    0.14
  -5   3   9    1.64    0.27
  -5   3   9    1.08    0.24
   5   3  -9    1.26    0.22
   5   3  -9    1.17    0.32
   5  -3  -9    1.37    0.26
   5   3  -8    4.17    0.56
  -5   3   8    4.29    0.37
  -5   3   8    3.82    0.39
   5   3  -8    4.50    0.34
   5  -3  -8    3.76    0.35
   5   3  -7   20.88    1.05
  -5   3   7   20.69    0.85
  -5   3   7   18.04    0.84
   5   3  -7   21.84    0.83
   5  -3  -7   19.69    0.86
   5  -3  -7   19.18    0.85
   5   3  -6    0.43    0.15
  -5   3   6    0.09    0.12
   5   3  -6    0.47    0.18
  -5   3   6    0.31    0.12
   5  -3  -6    0.40    0.15
   5  -3  -6    0.19    0.16
  -5   3   5   -0.07    0.10
   5   3  -5    0.07    0.10
   5   3  -5    0.03    0.14
  -5   3   5    0.02    0.08
   5  -3  -5    0.09    0.13
  -5  -3   5    0.15    0.10
   5   3  -4  163.53    4.91
  -5   3   4  165.10    4.35
   5   3  -4  169.38    4.36
  -5   3   4  168.13    4.81
  -5  -3   4  170.09    3.96
   5   3  -3    7.89    0.46
  -5   3   3    8.36    0.46
   5   3  -3    8.27    0.49
  -5   3   3    7.78    0.45
   5  -3  -3    7.96    0.28
  -5  -3   3    8.27    0.42
   5  -3  -3    8.50    0.48
   5   3  -2    1.49    0.26
  -5   3   2    1.80    0.25
  -5   3   2    1.60    0.26
   5   3  -2    1.52    0.20
   5  -3  -2    1.44    0.23
   5  -3  -2    1.68    0.16
  -5  -3   2    1.42    0.21
  -5   3   1   44.16    1.60
   5   3  -1   45.72    1.40
  -5   3   1   45.11    1.40
   5   3  -1   44.27    1.43
   5  -3  -1   44.71    1.18
  -5  -3   1   44.91    1.29
   5  -3  -1   44.99    1.43
  -5   3   0    0.03    0.23
   5   3   0    0.50    0.19
  -5   3   0    0.26    0.12
   5   3   0    0.35    0.07
  -5  -3   0    0.38    0.12
  -5  -3   0    0.24    0.08
   5  -3   0    0.21    0.10
  -5  -3   0    0.40    0.08
  -5   3  -1    0.11    0.27
  -5   3  -1    0.19    0.11
   5   3   1   -0.11    0.16
  -5  -3  -1    0.11    0.04
  -5  -3  -1    0.08    0.08
  -5  -3  -1    0.11    0.08
   5  -3   1   -0.10    0.06
   5   3   2   43.09    1.37
  -5   3  -2   43.72    1.33
  -5   3  -2   42.52    1.71
   5  -3   2   43.98    1.25
  -5  -3  -2   41.85    1.18
  -5  -3  -2   43.22    1.24
   5   3   3   14.92    0.67
  -5   3  -3   13.87    0.89
  -5   3  -3   16.24    0.63
  -5  -3  -3   14.66    0.59
  -5  -3  -3   14.68    0.57
   5  -3   3   15.52    0.63
  -5   3  -4    3.72    0.30
   5   3   4    4.21    0.39
  -5   3  -4    4.24    0.58
   5  -3   4    3.76    0.36
   5   3   5    0.36    0.19
  -5   3  -5    0.44    0.15
  -5   3  -5    0.33    0.24
  -5  -3  -5    0.18    0.10
   5  -3   5    0.28    0.15
  -5   3  -6    2.01    0.40
  -5   3  -7    0.16    0.20
  -5  -3  -7   -0.01    0.08
  -5   3  -8    5.47    0.75
  -5  -3  -8    5.61    0.36
  -5   3  -9   10.03    0.91
  -5   3 -10    0.25    0.27
  -5  -3 -10    0.23    0.11
   5   4 -11    0.37    0.29
   5   4 -10    2.01    0.47
  -5   4   9    2.63    0.38
   5   4  -9    2.59    0.49
  -5   4   8   26.74    1.11
   5   4  -8   24.79    1.31
   5   4  -8   27.89    1.06
  -5   4   7    1.95    0.32
   5   4  -7    2.43    0.40
   5   4  -7    2.02    0.34
   5   4  -6    7.95    0.57
  -5   4   6    8.27    0.56
   5   4  -6    8.98    0.64
  -5   4   6    8.12    0.48
  -5   4   5    1.98    0.27
   5   4  -5    1.89    0.34
   5   4  -5    1.38    0.29
  -5   4   5    1.86    0.32
   5   4  -4    1.36    0.32
  -5   4   4    1.14    0.23
  -5   4   4    1.34    0.26
   5   4  -4    1.20    0.24
   5  -4  -4    1.46    0.11
  -5  -4   4    1.34    0.24
  -5   4   3    2.61    0.35
  -5   4   3    2.31    0.34
   5   4  -3    2.16    0.29
   5   4  -3    2.15    0.34
   5  -4  -3    2.54    0.18
  -5  -4   3    2.01    0.28
  -5   4   2   67.76    2.31
  -5   4   2   71.75    2.11
   5   4  -2   65.99    2.14
   5   4  -2   69.78    2.12
   5  -4  -2   70.48    1.73
  -5  -4   2   69.13    1.90
   5   4  -1    9.13    0.42
  -5   4   1    9.93    0.73
   5   4  -1    9.89    0.59
  -5   4   1    8.84    0.54
   5  -4  -1    9.00    0.42
  -5  -4   1    9.04    0.48
  -5   4   0   20.66    0.89
   5   4   0   21.30    0.92
  -5   4   0   20.90    1.09
   5   4   0   23.83    0.74
  -5  -4   0   21.60    0.71
  -5  -4   0   20.28    0.73
  -5  -4   0   21.82    0.80
   5  -4   0   19.83    0.73
  -5   4  -1   10.43    0.58
   5   4   1   10.63    0.64
  -5   4  -1   10.08    0.77
  -5  -4  -1    9.16    0.49
  -5  -4  -1    9.56    0.46
   5  -4   1   11.04    0.50
  -5   4  -2    2.57    0.48
   5   4   2    1.91    0.35
  -5   4  -2    2.11    0.31
  -5  -4  -2    2.03    0.26
  -5  -4  -2    2.28    0.25
   5  -4   2    2.38    0.28
  -5   4  -3    3.28    0.37
  -5   4  -3    3.39    0.57
   5   4   3    3.34    0.42
  -5  -4  -3    3.60    0.34
  -5  -4  -3    3.71    0.33
   5  -4   3    3.52    0.36
   5   4   4    9.23    0.59
  -5   4  -4    8.28    0.50
  -5   4  -4    8.66    0.73
  -5  -4  -4    8.85    0.45
  -5  -4  -4    9.19    0.48
   5  -4   4    8.09    0.50
  -5   4  -5    9.79    0.78
  -5   4  -5   10.82    0.57
   5   4   5   10.23    0.62
   5  -4   5   10.18    0.58
  -5  -4  -5   10.30    0.51
   5   4   6    8.65    0.59
  -5   4  -6    8.28    0.74
  -5  -4  -6    8.00    0.44
  -5   4  -7   -0.06    0.18
  -5  -4  -7    0.03    0.10
  -5   4  -8    0.51    0.32
  -5  -4  -8    0.51    0.15
  -5   4  -9    0.86    0.37
  -5  -4  -9    1.00    0.17
   5   5 -10    9.79    0.88
  -5   5   9    0.36    0.22
   5   5  -9    0.23    0.23
   5   5  -8    3.51    0.55
  -5   5   8    4.42    0.52
   5   5  -8    3.64    0.48
   5   5  -7    1.58    0.35
  -5   5   7    1.71    0.34
   5   5  -7    1.39    0.38
  -5   5   6   10.09    0.69
   5   5  -6   10.33    0.72
   5   5  -6    9.85    0.69
   5   5  -5   20.30    1.00
  -5   5   5   18.39    0.95
   5   5  -5   19.64    1.00
   5  -5  -5   19.63    0.54
   5   5  -4   78.30    2.48
   5   5  -4   80.82    2.64
  -5   5   4   80.16    2.49
  -5   5   4   76.29    2.59
  -5  -5   4   80.81    2.24
   5  -5  -4   78.68    1.88
  -5   5   3   21.31    1.05
   5   5  -3   21.02    0.93
  -5   5   3   20.46    0.98
   5   5  -3   20.45    1.01
   5  -5  -3   20.97    0.68
  -5  -5   3   20.83    0.87
   5   5  -2    2.78    0.43
  -5   5   2    3.49    0.45
  -5   5   2    3.19    0.52
   5  -5  -2    3.12    0.29
  -5  -5   2    2.72    0.34
   5   5  -1   15.91    0.85
  -5   5   1   16.15    1.02
  -5   5   1   15.04    0.81
  -5  -5   1   15.97    0.72
   5  -5  -1   14.89    0.62
  -5   5   0   25.42    1.10
  -5   5   0   27.19    1.31
   5   5   0   26.48    1.15
  -5  -5   0   25.91    0.97
   5  -5   0   26.88    0.92
  -5  -5   0   27.32    0.92
  -5   5  -1    1.26    0.28
  -5   5  -1    1.21    0.44
   5   5   1    1.83    0.36
   5  -5   1    1.64    0.25
  -5  -5  -1    1.55    0.23
  -5  -5  -1    1.12    0.22
  -5   5  -2   31.26    1.23
   5   5   2   30.80    1.27
  -5   5  -2   30.70    1.49
   5  -5   2   31.69    1.09
  -5  -5  -2   32.44    1.10
  -5  -5  -2   30.94    1.02
  -5   5  -3    0.91    0.25
  -5   5  -3    0.61    0.32
   5   5   3    0.63    0.31
   5  -5   3    0.73    0.21
  -5  -5  -3    0.66    0.17
  -5  -5  -3    0.56    0.17
  -5   5  -4    1.32    0.37
   5   5   4    0.92    0.34
  -5   5  -4    1.30    0.30
  -5  -5  -4    0.84    0.19
  -5  -5  -4    1.14    0.21
   5  -5   4    1.07    0.25
  -5   5  -5    3.32    0.57
   5   5   5    2.86    0.45
  -5  -5  -5    2.21    0.29
   5  -5   5    3.36    0.43
   5   5   6   35.40    1.36
  -5   5  -6   33.10    1.68
  -5  -5  -6   32.59    1.09
  -5   5  -7    3.97    0.67
  -5  -5  -7    3.93    0.36
  -5   5  -8    3.35    0.65
  -5  -5  -8    4.46    0.31
   5   6  -8    8.41    0.77
   5   6  -8    6.60    0.78
  -5   6   8    7.75    0.77
  -5   6   7    2.50    0.45
   5   6  -7    2.10    0.44
   5   6  -7    2.17    0.50
   5   6  -6   21.02    1.15
  -5   6   6   22.28    1.13
   5   6  -6   21.61    1.16
  -5   6   5    1.04    0.31
   5   6  -5    1.29    0.38
   5  -6  -5    1.01    0.13
   5  -6  -5    0.83    0.10
  -5   6   4    0.75    0.28
   5   6  -4    0.99    0.38
  -5  -6   4    0.60    0.21
   5  -6  -4    0.30    0.11
   5   6  -3    0.61    0.36
  -5   6   3    0.31    0.23
   5  -6  -3    0.14    0.12
  -5  -6   3    0.39    0.20
   5   6  -2   26.26    1.25
  -5   6   2   25.59    1.19
   5  -6  -2   24.49    0.88
  -5  -6   2   25.66    1.04
  -5   6   1   -0.43    0.35
   5   6  -1    0.13    0.26
  -5   6   1    0.05    0.18
  -5  -6   1    0.07    0.12
   5  -6  -1    0.00    0.10
   5   6   0   23.34    1.19
  -5   6   0   24.02    1.14
  -5   6   0   25.03    1.28
   5  -6   0   24.44    0.92
  -5  -6   0   23.02    0.96
  -5  -6   0   24.38    0.92
   5   6   1    0.04    0.27
  -5   6  -1   -0.31    0.27
  -5   6  -1   -0.13    0.19
  -5  -6  -1    0.01    0.10
   5  -6   1   -0.06    0.11
  -5  -6  -1    0.08    0.12
   5   6   2   13.07    0.87
  -5   6  -2   14.71    0.99
  -5   6  -2   13.79    0.82
   5  -6   2   14.12    0.71
  -5  -6  -2   14.86    0.67
  -5  -6  -2   14.27    0.70
  -5   6  -3   -0.37    0.20
   5   6   3   -0.05    0.26
  -5   6  -3    0.25    0.21
  -5  -6  -3    0.00    0.11
   5  -6   3   -0.11    0.13
  -5  -6  -3    0.01    0.11
   5   6   4   27.92    1.28
  -5   6  -4   27.49    1.45
  -5   6  -4   27.68    1.24
  -5  -6  -4   27.51    0.99
  -5  -6  -4   27.08    1.02
   5  -6   4   26.87    1.11
   5   6   5    3.41    0.55
  -5   6  -5    3.37    0.62
  -5  -6  -5    3.92    0.38
  -5   6  -6    0.58    0.34
   5   6   6    0.99    0.40
  -5  -6  -6    0.97    0.21
   5   7  -6    4.11    0.69
  -5   7   6    4.61    0.63
   5   7  -5    0.90    0.45
  -5   7   5    0.50    0.30
   5  -7  -5    0.31    0.11
   5  -7  -5    0.33    0.09
   5   7  -4    1.63    0.47
  -5   7   4    1.32    0.38
   5  -7  -4    1.11    0.18
  -5   7   3    0.12    0.26
   5   7  -3   -0.30    0.36
  -5  -7   3    0.38    0.22
   5  -7  -3    0.02    0.13
   5   7  -2    2.38    0.51
  -5   7   2    3.30    0.53
   5  -7  -2    2.59    0.32
  -5  -7   2    2.08    0.38
  -5   7   1    0.10    0.23
   5   7  -1    0.05    0.30
  -5  -7   1   -0.10    0.10
   5  -7  -1    0.16    0.16
  -5  -7   1   -0.15    0.12
   5   7   0   -0.11    0.29
  -5   7   0   -0.03    0.20
  -5  -7   0    0.11    0.17
  -5  -7   0   -0.07    0.12
   5  -7   0    0.20    0.18
   5   7   1    0.37    0.40
  -5   7  -1    0.18    0.29
   5  -7   1    0.20    0.18
  -5  -7  -1    0.11    0.15
  -5  -7  -1    0.03    0.15
  -5   7  -2   -0.30    0.19
   5   7   2    0.11    0.38
  -5   7  -2    0.11    0.29
   5  -7   2   -0.01    0.17
  -5  -7  -2   -0.02    0.11
  -5  -7  -2    0.12    0.16
  -5   7  -3    0.41    0.30
   5   7   3    0.35    0.43
  -5   7  -3    0.53    0.37
  -5  -7  -3    0.55    0.20
  -5  -7  -3    0.34    0.19
   5  -7   3    0.53    0.24
  -5   7  -4    0.12    0.35
  -5   7  -4    0.14    0.23
   5   7   4   -0.44    0.34
  -5  -7  -4    0.09    0.15
  -5  -7  -4   -0.01    0.14
   5  -7   4   -0.02    0.21
   6   0 -13    0.03    0.19
   6   0 -12   21.96    1.22
   6   0 -11   -0.12    0.11
   6   0 -10   12.73    0.82
   6   0  -9   -0.03    0.10
   6   0  -9   -0.04    0.07
   6   0  -8   67.92    2.36
   6   0  -8   69.07    1.93
   6   0  -7    0.05    0.07
   6   0  -7    0.07    0.09
   6   0  -6  102.89    2.70
   6   0  -6  101.72    3.17
   6   0  -5   -0.04    0.06
   6   0  -5   -0.04    0.05
   6   0  -4   26.41    0.84
   6   0  -4   24.78    0.97
   6   0  -3    0.03    0.06
   6   0  -3   -0.01    0.04
  -6   0   3    0.04    0.06
  -6   0   2  479.81   14.15
   6   0  -2  486.98   13.90
   6   0  -2  496.43   12.58
  -6   0   1   -0.02    0.04
   6   0  -1   -0.06    0.03
  -6   0   1   -0.03    0.05
  -6   0   0    2.22    0.21
   6   0   0    2.93    0.19
   6   0   1   -0.03    0.04
  -6   0  -1    0.14    0.17
   6   0   2  156.25    3.55
   6   0   2  153.90    3.79
  -6   0  -2  151.33    4.53
   6   0   3    0.04    0.06
   6   0   3    0.03    0.04
  -6   0  -3    0.14    0.22
  -6   0  -4  247.49    7.03
   6   0   4  240.11    5.86
   6   0   4  243.53    5.54
  -6   0  -5    0.12    0.16
  -6   0  -6    1.37    0.30
  -6   0  -7   -0.09    0.12
  -6   0  -8   13.87    0.87
  -6   0  -9   -0.08    0.15
  -6   0 -10    7.29    0.69
  -6   0 -11   -0.21    0.13
   6   1 -13    0.79    0.32
   6  -1 -13    0.81    0.32
   6   1 -12    0.12    0.23
   6  -1 -12    0.06    0.19
   6   1 -11    2.45    0.15
   6   1 -11    2.48    0.46
   6  -1 -11    2.60    0.43
   6   1 -10   35.99    1.61
   6  -1 -10   37.11    1.54
   6  -1 -10   36.48    1.21
   6   1  -9   11.64    0.78
   6   1  -9   12.25    0.54
   6   1  -9   11.62    0.42
   6  -1  -9   14.07    0.61
   6  -1  -9   12.73    0.74
   6   1  -8   26.18    0.74
   6   1  -8   25.16    1.17
   6   1  -8   26.93    0.91
   6  -1  -8   24.90    1.11
   6  -1  -8   25.48    0.91
   6   1  -7    5.90    0.35
   6   1  -7    6.15    0.28
   6   1  -7    5.77    0.46
   6  -1  -7    6.37    0.45
   6  -1  -7    5.39    0.35
   6   1  -6    0.21    0.12
   6   1  -6    0.15    0.07
   6   1  -6    0.33    0.11
   6  -1  -6    0.28    0.11
   6  -1  -6    0.34    0.13
   6   1  -5   29.89    0.81
   6   1  -5   28.23    0.93
  -6   1   5   28.08    1.09
   6   1  -5   29.35    1.13
   6  -1  -5   28.19    1.08
   6  -1  -5   28.65    0.95
  -6   1   4  189.20    5.40
   6   1  -4  183.06    4.73
   6   1  -4  189.49    5.42
   6   1  -4  188.94    4.25
   6  -1  -4  188.28    4.74
   6  -1  -4  194.59    5.41
   6   1  -3  133.61    3.83
  -6   1   3  130.36    3.83
   6   1  -3  129.78    3.38
   6  -1  -3  133.64    3.85
   6  -1  -3  132.76    2.87
   6  -1  -3  130.78    3.37
  -6   1   2   16.32    0.67
   6   1  -2   15.71    0.64
   6  -1  -2   15.70    0.59
   6  -1  -2   16.76    0.47
  -6  -1   2   16.80    0.55
  -6  -1   2   17.13    0.67
  -6  -1   2   16.11    0.51
  -6   1   1    3.55    0.27
   6   1  -1    3.29    0.23
   6   1  -1    3.25    0.23
  -6  -1   1    3.35    0.22
  -6  -1   1    3.50    0.23
   6  -1  -1    4.61    0.26
  -6  -1   1    3.51    0.20
  -6   1   0    0.17    0.12
   6   1   0    0.15    0.06
  -6  -1   0    0.19    0.07
  -6  -1   0    0.08    0.06
  -6  -1   0    0.15    0.07
   6  -1   0    0.15    0.06
   6  -1   0    0.30    0.08
   6   1   1   76.16    2.06
  -6   1  -1   79.49    2.50
  -6  -1  -1   80.34    2.34
  -6  -1  -1   77.94    1.95
   6  -1   1   78.23    2.04
   6  -1   1   77.21    1.91
   6   1   2   44.55    1.26
  -6   1  -2   43.42    1.65
  -6  -1  -2   44.54    1.25
  -6  -1  -2   46.08    1.52
   6  -1   2   43.76    1.21
   6  -1   2   45.98    1.24
  -6   1  -3   12.44    0.78
  -6  -1  -3   12.62    0.66
   6  -1   3   12.46    0.45
  -6  -1  -3   12.78    0.52
   6  -1   3   12.19    0.50
   6   1   4    0.60    0.10
  -6   1  -4    0.44    0.31
  -6  -1  -4    0.25    0.19
   6  -1   4    0.52    0.14
   6  -1   4    0.45    0.09
  -6   1  -5    3.05    0.46
   6  -1   5    2.85    0.30
  -6  -1  -5    3.19    0.37
  -6   1  -6    3.49    0.49
  -6  -1  -6    3.22    0.33
  -6  -1  -6    3.79    0.42
  -6   1  -7   44.53    1.85
  -6  -1  -7   46.60    1.39
  -6  -1  -7   45.57    1.72
  -6   1  -8    1.65    0.39
  -6  -1  -8    1.32    0.30
  -6  -1  -8    1.44    0.25
  -6   1  -9    0.23    0.21
  -6  -1  -9    0.18    0.14
  -6   1 -10   -0.06    0.19
  -6  -1 -10   -0.04    0.13
  -6   1 -11    1.78    0.47
   6   2 -13   -0.05    0.22
   6   2 -12    0.79    0.32
   6  -2 -12    0.40    0.22
   6   2 -11   -0.03    0.17
   6  -2 -11   -0.04    0.14
  -6   2  10    0.03    0.11
   6   2 -10    0.18    0.17
   6  -2 -10    0.15    0.15
   6  -2 -10   -0.10    0.10
   6   2  -9   15.54    0.67
  -6   2   9   15.95    0.84
   6   2  -9   17.10    0.97
   6  -2  -9   15.27    0.81
   6  -2  -9   15.05    0.71
   6   2  -8   26.66    0.94
   6   2  -8   26.13    1.23
  -6   2   8   27.01    1.14
   6  -2  -8   25.92    0.98
   6   2  -7   12.62    0.74
  -6   2   7   12.61    0.66
   6   2  -7   11.83    0.55
   6  -2  -7   11.50    0.64
   6  -2  -7   11.22    0.58
   6   2  -6    0.51    0.14
  -6   2   6    0.34    0.14
   6   2  -6    0.46    0.18
   6  -2  -6    0.61    0.15
   6  -2  -6    0.44    0.15
  -6   2   5    6.66    0.42
   6   2  -5    6.80    0.39
   6   2  -5    7.26    0.48
  -6  -2   5    6.40    0.35
   6  -2  -5    6.87    0.43
   6  -2  -5    6.89    0.41
   6   2  -4   36.66    1.17
   6   2  -4   34.89    1.29
   6  -2  -4   35.95    1.17
  -6  -2   4   36.86    1.06
  -6   2   3   11.48    0.57
   6   2  -3   14.37    0.57
   6   2  -3   11.99    0.57
   6  -2  -3   11.95    0.36
  -6  -2   3   12.86    0.50
   6  -2  -3   11.57    0.53
   6   2  -2   14.08    0.61
  -6   2   2   15.43    0.67
   6   2  -2   15.19    0.61
   6  -2  -2   14.85    0.46
  -6  -2   2   15.49    0.52
  -6  -2   2   14.61    0.55
   6  -2  -2   14.24    0.60
   6   2  -1   83.55    2.43
   6   2  -1   82.34    2.27
  -6   2   1   80.01    2.56
  -6  -2   1   82.47    2.06
   6  -2  -1   85.29    2.26
  -6  -2   1   83.63    2.44
   6  -2  -1   82.13    1.97
  -6  -2   1   84.26    1.99
   6   2   0   55.97    1.57
  -6   2   0   51.55    1.83
  -6  -2   0   52.86    1.37
  -6  -2   0   53.46    1.60
   6  -2   0   53.56    1.38
  -6  -2   0   53.60    1.43
   6  -2   0   53.80    1.54
  -6   2  -1   14.37    0.80
   6   2   1   13.92    0.58
   6  -2   1   13.82    0.52
  -6  -2  -1   13.78    0.52
   6  -2   1   12.81    0.54
  -6  -2  -1   14.36    0.55
  -6  -2  -1   14.16    0.51
  -6   2  -2   12.73    0.81
  -6   2  -2   12.02    0.49
   6   2   2   12.26    0.54
  -6  -2  -2   11.85    0.55
  -6  -2  -2   11.17    0.47
   6  -2   2   11.98    0.50
   6  -2   2   11.90    0.50
  -6  -2  -2   12.38    0.51
  -6   2  -3   98.09    3.21
   6   2   3   99.31    2.56
  -6   2  -3   96.09    2.51
  -6  -2  -3   96.59    2.83
   6  -2   3   93.53    2.52
  -6  -2  -3   98.07    2.42
   6  -2   3   93.26    2.40
   6   2   4   -0.10    0.11
  -6   2  -4   -0.17    0.24
  -6   2  -4    0.09    0.09
   6  -2   4   -0.15    0.05
  -6  -2  -4    0.07    0.10
  -6  -2  -4    0.11    0.10
  -6   2  -5    6.66    0.62
   6   2   5    6.01    0.34
  -6  -2  -5    6.13    0.38
   6  -2   5    6.17    0.40
  -6  -2  -5    5.60    0.37
  -6   2  -6    0.85    0.30
  -6  -2  -6    1.03    0.19
  -6   2  -7    9.11    0.73
  -6  -2  -7    9.02    0.49
  -6   2  -8    0.64    0.30
  -6  -2  -8    1.05    0.21
  -6   2  -9   20.65    1.28
  -6  -2  -9   20.85    0.81
  -6   2 -10    7.94    0.93
  -6  -2 -10    8.01    0.47
   6   3 -12    0.56    0.31
   6   3 -11    6.74    0.81
  -6   3  10   19.96    0.89
  -6   3  10   20.59    1.00
   6   3 -10   19.97    1.18
   6  -3 -10   20.10    0.99
  -6   3   9    0.44    0.18
   6   3  -9    0.64    0.24
  -6   3   9    0.46    0.17
   6   3  -9    0.52    0.15
   6  -3  -9    0.55    0.18
   6  -3  -9    0.23    0.18
  -6   3   8    0.43    0.17
   6   3  -8    0.16    0.10
   6   3  -8    0.30    0.18
  -6   3   8    0.36    0.17
   6  -3  -8   -0.06    0.11
   6  -3  -8    0.48    0.17
  -6   3   7    8.27    0.51
   6   3  -7    7.85    0.47
   6   3  -7    9.11    0.64
  -6   3   7    7.79    0.49
   6  -3  -7    8.03    0.52
   6  -3  -7    7.75    0.51
   6   3  -6   46.38    1.73
  -6   3   6   44.96    1.49
   6   3  -6   44.52    1.45
   6  -3  -6   44.17    1.50
  -6   3   5   10.77    0.56
   6   3  -5   11.95    0.59
   6   3  -5   10.54    0.63
  -6   3   5   11.03    0.59
  -6  -3   5   11.10    0.52
   6  -3  -5   11.48    0.61
   6   3  -4   48.69    1.68
  -6   3   4   46.33    1.61
   6   3  -4   46.79    1.54
  -6   3   4   47.73    1.53
   6  -3  -4   48.87    1.55
  -6  -3   4   49.59    1.40
  -6   3   3   52.63    1.60
   6   3  -3   50.55    1.60
   6   3  -3   50.11    1.68
  -6   3   3   49.70    1.70
   6  -3  -3   51.73    1.61
  -6  -3   3   52.10    1.45
   6  -3  -3   49.89    1.23
   6   3  -2   31.00    1.10
   6   3  -2   29.70    1.06
  -6   3   2   30.43    1.18
  -6   3   2   30.95    1.08
   6  -3  -2   31.43    1.10
  -6  -3   2   29.23    0.98
   6  -3  -2   30.54    0.84
   6   3  -1   54.61    1.69
  -6   3   1   60.56    1.98
  -6   3   1   56.36    1.68
   6   3  -1   57.06    1.72
  -6  -3   1   56.40    1.71
   6  -3  -1   56.44    1.70
   6  -3  -1   54.76    1.43
  -6  -3   1   50.42    1.52
  -6  -3   1   55.09    1.46
  -6   3   0  151.81    4.63
   6   3   0  149.99    4.23
   6   3   0  154.73    3.99
  -6   3   0  151.99    3.95
  -6  -3   0  154.52    4.23
  -6  -3   0  149.11    3.50
   6  -3   0  150.15    3.54
  -6  -3   0  154.91    3.63
   6  -3   0  148.42    3.97
  -6   3  -1   10.74    0.53
  -6   3  -1    9.94    0.76
   6   3   1   12.09    0.60
  -6  -3  -1   10.63    0.46
  -6  -3  -1   11.00    0.40
   6  -3   1   11.08    0.48
  -6  -3  -1   10.55    0.50
  -6   3  -2   10.04    0.83
  -6   3  -2   10.11    0.50
   6   3   2    8.56    0.52
  -6  -3  -2    9.75    0.45
   6  -3   2   10.19    0.48
  -6  -3  -2    8.92    0.33
   6   3   3   12.70    0.63
  -6   3  -3   13.33    0.59
  -6   3  -3   12.59    0.88
  -6  -3  -3   13.73    0.56
  -6  -3  -3   13.37    0.58
   6  -3   3   13.93    0.60
  -6   3  -4    7.35    0.42
   6   3   4    8.13    0.51
  -6   3  -4    8.08    0.72
  -6  -3  -4    8.13    0.44
   6  -3   4    7.32    0.45
   6   3   5   17.40    0.75
  -6   3  -5   17.67    1.07
   6  -3   5   17.21    0.75
  -6  -3  -5   17.08    0.69
  -6   3  -6   42.72    1.86
  -6   3  -7    1.74    0.44
  -6   3  -8    0.43    0.28
  -6  -3  -8    0.17    0.12
  -6   3  -9    3.14    0.60
  -6  -3  -9    3.86    0.36
  -6   3 -10    2.84    0.60
   6   4 -11   17.52    1.19
  -6   4  10    1.66    0.33
   6   4 -10    1.14    0.39
   6   4  -9    5.30    0.43
   6   4  -9    5.98    0.72
  -6   4   9    5.11    0.53
   6   4  -8    1.00    0.31
  -6   4   8    1.14    0.28
   6   4  -8    1.11    0.24
   6   4  -7    0.86    0.21
  -6   4   7    1.75    0.31
   6   4  -7    1.36    0.34
   6   4  -6   28.81    1.27
  -6   4   6   27.33    1.09
  -6   4   6   27.73    1.13
   6   4  -6   28.10    1.13
  -6   4   5   51.90    1.80
   6   4  -5   53.77    1.93
   6   4  -5   51.97    1.75
  -6   4   5   54.89    1.78
   6   4  -4    1.78    0.29
   6   4  -4    1.94    0.35
  -6   4   4    1.73    0.29
  -6   4   4    1.78    0.32
   6  -4  -4    1.58    0.12
  -6  -4   4    1.73    0.27
  -6   4   3   27.55    1.15
  -6   4   3   28.56    1.11
   6   4  -3   27.57    1.11
   6   4  -3   29.16    1.09
  -6  -4   3   26.60    0.98
   6  -4  -3   26.99    0.78
   6   4  -2   34.58    1.21
   6   4  -2   34.59    1.29
  -6   4   2   34.38    1.26
  -6   4   2   36.17    1.43
   6  -4  -2   34.63    0.99
  -6  -4   2   35.12    1.15
  -6   4   1   14.16    0.89
  -6   4   1   13.40    0.68
   6   4  -1   14.07    0.56
   6   4  -1   13.09    0.73
  -6  -4   1   14.11    0.57
  -6  -4   1   13.61    0.61
   6  -4  -1   13.04    0.53
  -6   4   0   44.40    1.47
  -6   4   0   42.52    1.78
   6   4   0   42.75    1.50
  -6  -4   0   43.14    1.25
  -6  -4   0   44.50    1.34
   6  -4   0   43.39    1.26
   6   4   1   51.51    1.71
  -6   4  -1   54.98    2.10
  -6   4  -1   50.30    1.65
   6  -4   1   51.86    1.49
  -6  -4  -1   54.49    1.55
  -6  -4  -1   48.80    1.43
  -6   4  -2    1.73    0.47
   6   4   2    0.85    0.27
  -6   4  -2    0.94    0.23
   6  -4   2    1.02    0.21
  -6  -4  -2    0.86    0.19
  -6  -4  -2    0.85    0.18
   6   4   3    0.71    0.27
  -6   4  -3    0.45    0.36
  -6   4  -3    0.44    0.19
  -6  -4  -3    0.28    0.13
   6  -4   3    0.47    0.17
  -6  -4  -3    0.69    0.17
   6   4   4    0.50    0.26
  -6   4  -4    0.72    0.35
  -6   4  -4    0.74    0.21
  -6  -4  -4    1.07    0.20
   6  -4   4    1.01    0.22
  -6   4  -5   13.11    0.94
   6   4   5   12.93    0.73
   6  -4   5   12.93    0.67
  -6  -4  -5   13.21    0.61
  -6   4  -6    1.81    0.45
  -6  -4  -6    1.39    0.23
  -6   4  -7    1.16    0.39
  -6  -4  -7    1.09    0.21
  -6   4  -8    0.03    0.26
  -6  -4  -8    0.47    0.15
  -6   4  -9   -0.08    0.21
  -6  -4  -9   -0.06    0.10
  -6   5  10    0.64    0.28
   6   5 -10    0.54    0.30
   6   5  -9    1.05    0.34
  -6   5   9    1.40    0.34
   6   5  -9    0.98    0.26
   6   5  -8    3.21    0.52
  -6   5   8    2.73    0.44
   6   5  -7    3.16    0.47
  -6   5   7    2.85    0.44
   6   5  -7    3.22    0.51
   6   5  -6   -0.05    0.27
   6   5  -6    0.23    0.20
  -6   5   6    0.25    0.20
  -6   5   5    0.34    0.22
   6   5  -5    0.01    0.11
   6   5  -5    0.01    0.23
  -6   5   5    0.40    0.18
   6  -5  -5    0.03    0.04
   6   5  -4    2.31    0.34
  -6   5   4    3.81    0.48
  -6   5   4    3.09    0.43
   6   5  -4    2.59    0.43
  -6  -5   4    2.60    0.35
   6  -5  -4    2.73    0.18
  -6   5   3   11.37    0.78
   6   5  -3   11.03    0.72
   6   5  -3    8.85    0.54
  -6   5   3    9.97    0.67
   6  -5  -3   10.28    0.43
  -6  -5   3    9.90    0.57
   6   5  -2   26.69    1.19
  -6   5   2   25.27    1.12
  -6   5   2   28.64    1.33
  -6  -5   2   25.88    1.00
   6  -5  -2   25.41    0.84
  -6   5   1   18.25    0.90
   6   5  -1   18.39    0.94
  -6   5   1   18.12    1.11
  -6  -5   1   19.16    0.81
   6  -5  -1   17.95    0.70
  -6  -5   1   17.84    0.72
  -6   5   0    1.86    0.51
  -6   5   0    1.66    0.31
   6   5   0    1.35    0.37
   6  -5   0    1.02    0.20
  -6  -5   0    1.29    0.25
  -6  -5   0    1.50    0.23
  -6   5  -1    0.85    0.42
   6   5   1    1.18    0.34
  -6   5  -1    1.85    0.34
  -6  -5  -1    1.19    0.21
   6  -5   1    1.50    0.25
  -6  -5  -1    1.35    0.25
  -6   5  -2   14.53    0.78
  -6   5  -2   13.06    0.96
   6   5   2   14.31    0.85
  -6  -5  -2   15.46    0.70
   6  -5   2   15.14    0.70
  -6  -5  -2   14.98    0.65
   6   5   3    8.04    0.66
  -6   5  -3    7.69    0.56
  -6   5  -3    7.99    0.89
  -6  -5  -3    8.71    0.51
   6  -5   3    8.51    0.53
  -6  -5  -3    8.52    0.47
  -6   5  -4   11.96    0.69
   6   5   4   11.73    0.76
  -6   5  -4   11.73    0.91
  -6  -5  -4   10.91    0.57
   6  -5   4   11.73    0.66
  -6  -5  -4   12.38    0.61
  -6   5  -5    2.82    0.57
   6   5   5    2.02    0.41
   6  -5   5    2.36    0.37
  -6  -5  -5    2.25    0.30
  -6   5  -6   -0.11    0.20
  -6  -5  -6   -0.16    0.09
  -6   5  -7    1.02    0.42
  -6  -5  -7    0.91    0.20
  -6   5  -8    8.15    1.01
  -6  -5  -8    8.14    0.46
  -6   6   8    1.16    0.36
   6   6  -8   -0.12    0.27
   6   6  -8    0.28    0.26
   6   6  -7    2.55    0.52
  -6   6   7    3.23    0.51
   6   6  -7    2.76    0.48
   6   6  -6    1.90    0.39
   6   6  -6    1.21    0.39
  -6   6   6    1.32    0.33
  -6   6   5    9.63    0.75
   6   6  -5    8.68    0.74
   6  -6  -5    8.79    0.27
   6  -6  -5    9.09    0.34
   6   6  -4   12.58    0.88
  -6   6   4   12.09    0.80
   6  -6  -4   11.72    0.45
  -6   6   3    5.21    0.61
   6   6  -3    4.42    0.59
   6  -6  -3    5.40    0.34
  -6  -6   3    4.97    0.51
   6   6  -2    1.83    0.43
  -6   6   2    2.35    0.42
  -6   6   2    1.46    0.55
   6  -6  -2    2.28    0.28
  -6  -6   2    1.84    0.32
  -6   6   1    3.39    0.49
   6   6  -1    4.37    0.58
  -6   6   1    4.17    0.67
  -6  -6   1    3.53    0.38
  -6  -6   1    3.28    0.42
   6  -6  -1    4.16    0.39
  -6   6   0    2.66    0.43
   6   6   0    1.96    0.44
  -6   6   0    1.55    0.53
  -6  -6   0    2.46    0.36
   6  -6   0    2.62    0.34
  -6  -6   0    2.49    0.31
   6   6   1    9.85    0.79
  -6   6  -1    9.01    0.93
  -6   6  -1    9.14    0.69
   6  -6   1    8.79    0.55
  -6  -6  -1   10.30    0.60
  -6  -6  -1    9.42    0.54
  -6   6  -2   18.61    1.19
   6   6   2   18.36    1.03
  -6   6  -2   20.35    1.01
  -6  -6  -2   19.44    0.86
  -6  -6  -2   19.16    0.81
   6  -6   2   19.15    0.86
  -6   6  -3    0.81    0.29
   6   6   3    0.96    0.39
  -6   6  -3    0.61    0.34
   6  -6   3    1.13    0.28
  -6  -6  -3    1.25    0.26
  -6  -6  -3    1.07    0.23
  -6   6  -4    3.76    0.51
  -6   6  -4    3.24    0.60
   6   6   4    2.74    0.52
  -6  -6  -4    2.43    0.34
  -6  -6  -4    3.14    0.37
   6  -6   4    3.42    0.44
  -6   6  -5    2.32    0.53
   6   6   5    2.12    0.47
  -6  -6  -5    1.98    0.30
  -6   6  -6    9.50    1.04
  -6  -6  -6    7.97    0.51
  -6   7   6    0.40    0.26
   6   7  -6   -0.55    0.29
   6   7  -5    2.50    0.59
  -6   7   5    3.30    0.57
   6  -7  -5    2.56    0.22
   6  -7  -5    3.07    0.16
   6   7  -4    0.32    0.44
  -6   7   4    0.25    0.27
   6  -7  -4    0.13    0.11
  -6   7   3   13.50    0.93
   6   7  -3   13.60    1.03
   6  -7  -3   12.98    0.59
  -6  -7   3   16.27    0.86
  -6   7   2    1.62    0.40
   6   7  -2    0.86    0.41
   6  -7  -2    1.25    0.24
  -6  -7   2    1.00    0.28
  -6   7   1   22.54    1.20
   6   7  -1   22.21    1.28
  -6  -7   1   22.54    0.96
  -6  -7   1   21.54    1.02
   6  -7  -1   24.26    0.94
   6   7   0    0.66    0.43
  -6   7   0    1.26    0.36
  -6  -7   0    0.63    0.22
  -6  -7   0    1.04    0.27
   6  -7   0    0.58    0.21
   6   7   1    0.17    0.34
  -6   7  -1    1.39    0.38
  -6   7  -1    0.72    0.44
  -6  -7  -1    0.82    0.25
   6  -7   1    0.96    0.26
  -6  -7  -1    0.56    0.20
  -6   7  -2    0.73    0.34
   6   7   2    0.77    0.44
  -6   7  -2    0.81    0.38
  -6  -7  -2    0.85    0.22
   6  -7   2    0.96    0.28
  -6  -7  -2    1.33    0.29
  -6   7  -3   12.44    0.99
  -6   7  -3   13.34    0.93
   6   7   3   10.47    0.88
  -6  -7  -3   12.92    0.71
  -6  -7  -3   11.48    0.65
   6  -7   3   12.22    0.74
   7   0 -13    0.42    0.27
   7   0 -12   20.51    1.17
   7   0 -11    0.04    0.15
   7   0 -10    3.15    0.33
   7   0 -10    3.16    0.47
   7   0  -9    0.05    0.09
   7   0  -9    0.00    0.10
   7   0  -8    3.06    0.42
   7   0  -8    2.78    0.29
   7   0  -7   -0.03    0.07
   7   0  -7    0.11    0.11
   7   0  -6  100.24    3.53
   7   0  -6  133.48    3.11
   7   0  -5    0.04    0.10
   7   0  -5   -0.06    0.06
   7   0  -4  302.30    7.44
   7   0  -4  304.82    8.50
  -7   0   4  301.95    8.52
  -7   0   3    0.00    0.06
   7   0  -3   -0.09    0.05
   7   0  -3    0.00    0.05
  -7   0   2   21.74    0.81
   7   0  -2   19.53    0.71
  -7   0   1    0.09    0.09
   7   0  -1   -0.01    0.05
   7   0   0  248.19    6.22
  -7   0   0  260.04    7.13
   7   0   1   -0.02    0.05
  -7   0  -1   -0.16    0.13
   7   0   2  202.91    5.03
  -7   0  -2  207.40    5.97
   7   0   3    0.02    0.05
   7   0   3   -0.03    0.06
  -7   0  -3   -0.09    0.27
  -7   0  -4  142.61    4.39
   7   0   4  143.44    3.54
   7   0   4  144.49    3.43
  -7   0  -5    0.02    0.19
  -7   0  -6   34.54    1.45
  -7   0  -7   -0.07    0.14
  -7   0  -8   31.15    1.46
  -7   0  -9   -0.06    0.16
  -7   0 -10   19.50    1.17
   7   1 -13    1.22    0.39
   7  -1 -13    0.53    0.27
   7   1 -12    2.95    0.52
   7  -1 -12    2.78    0.47
   7   1 -11    0.04    0.19
   7  -1 -11    0.10    0.17
   7   1 -10    0.22    0.18
   7   1 -10    0.05    0.10
   7  -1 -10   -0.02    0.14
   7  -1 -10    0.15    0.12
   7   1  -9   21.07    0.64
   7   1  -9   21.26    0.82
   7   1  -9   22.88    1.13
   7  -1  -9   22.11    0.85
   7  -1  -9   21.67    1.05
   7   1  -8   30.51    1.05
   7   1  -8   30.10    1.32
   7   1  -8   31.54    0.86
   7  -1  -8   31.37    1.29
   7  -1  -8   29.89    1.06
   7   1  -7   43.52    1.66
   7   1  -7   43.68    1.15
   7   1  -7   44.60    1.38
   7  -1  -7   44.06    1.38
   7  -1  -7   44.72    1.62
   7   1  -6   52.08    1.57
   7   1  -6   52.53    1.86
  -7   1   6   52.72    1.83
   7   1  -6   54.23    1.36
   7  -1  -6   51.35    1.81
   7  -1  -6   54.82    1.60
  -7   1   5   17.68    0.79
   7   1  -5   18.04    0.58
   7   1  -5   17.88    0.81
   7   1  -5   18.16    0.69
   7  -1  -5   17.13    0.69
   7  -1  -5   17.73    0.79
   7   1  -4   91.22    2.16
   7   1  -4   92.50    2.78
   7   1  -4   90.06    2.43
  -7   1   4   89.05    2.76
   7  -1  -4   87.10    2.42
   7  -1  -4   89.55    2.76
  -7   1   3    1.59    0.22
   7   1  -3    1.91    0.22
   7   1  -3    2.19    0.21
  -7  -1   3    1.68    0.18
  -7  -1   3    1.56    0.22
   7  -1  -3    1.63    0.20
   7  -1  -3    1.71    0.12
   7   1  -2    3.52    0.26
   7   1  -2    2.86    0.23
  -7  -1   2    3.34    0.20
   7  -1  -2    3.41    0.24
  -7  -1   2    3.18    0.25
  -7  -1   2    3.28    0.22
   7  -1  -2    3.05    0.18
  -7   1   1   48.63    1.65
   7   1  -1   50.11    1.45
   7  -1  -1   50.45    1.43
  -7  -1   1   50.46    1.27
  -7  -1   1   48.52    1.33
  -7  -1   1   51.27    1.58
  -7   1   0   58.45    1.91
   7   1   0   58.00    1.62
   7  -1   0   57.66    1.47
  -7  -1   0   61.85    1.48
   7  -1   0   58.93    1.61
  -7  -1   0   51.36    1.77
  -7  -1   0   60.07    1.54
   7   1   1   81.54    2.15
  -7   1  -1   79.57    2.60
  -7  -1  -1   82.12    2.44
   7  -1   1   80.33    2.13
   7  -1   1   79.99    1.99
  -7  -1  -1   78.41    2.03
  -7   1  -2   79.50    2.70
   7   1   2   82.39    2.16
   7  -1   2   80.34    2.13
   7  -1   2   83.30    2.05
  -7  -1  -2   81.59    2.55
  -7  -1  -2   79.97    2.08
  -7   1  -3    8.89    0.70
   7   1   3    8.85    0.39
   7  -1   3    9.11    0.44
   7  -1   3    8.72    0.37
  -7  -1  -3    9.37    0.46
  -7  -1  -3    9.81    0.61
   7   1   4   13.39    0.49
  -7   1  -4   13.08    0.87
   7  -1   4   13.35    0.58
  -7  -1  -4   13.46    0.72
   7  -1   4   13.13    0.47
  -7   1  -5    0.41    0.27
  -7  -1  -5    0.42    0.20
  -7  -1  -5    0.47    0.14
  -7   1  -6    3.90    0.55
  -7  -1  -6    4.53    0.41
  -7  -1  -6    4.10    0.46
  -7   1  -7    0.16    0.21
  -7  -1  -7    0.08    0.15
  -7  -1  -7    0.18    0.14
  -7   1  -8    7.64    0.68
  -7  -1  -8    8.76    0.52
  -7   1  -9    1.54    0.42
  -7  -1  -9    1.59    0.29
  -7   1 -10    2.60    0.53
  -7  -1 -10    2.02    0.34
   7   2 -13    0.35    0.26
   7  -2 -13    1.07    0.32
   7   2 -12    1.99    0.46
  -7   2  12    3.25    0.46
   7  -2 -12    2.64    0.45
  -7   2  11    1.83    0.37
   7   2 -11    1.64    0.43
   7  -2 -11    2.14    0.39
   7   2 -10    0.55    0.27
   7   2 -10    0.30    0.13
  -7   2  10    0.19    0.17
   7  -2 -10    0.20    0.16
   7  -2 -10    0.01    0.16
   7   2  -9   28.85    1.04
   7   2  -9   27.13    1.34
  -7   2   9   29.34    1.27
   7  -2  -9   29.23    1.25
   7  -2  -9   28.87    1.09
   7   2  -8    0.99    0.19
  -7   2   8    0.85    0.21
   7   2  -8    0.50    0.20
   7  -2  -8    1.10    0.23
   7  -2  -8    0.77    0.22
   7   2  -7    1.70    0.24
   7   2  -7    2.07    0.35
  -7   2   7    1.83    0.29
   7  -2  -7    1.84    0.28
   7  -2  -7    1.76    0.29
  -7   2   6    1.10    0.22
   7   2  -6    0.99    0.23
   7   2  -6    0.90    0.18
   7  -2  -6    0.94    0.20
   7  -2  -6    1.33    0.24
   7   2  -5   35.41    1.16
  -7   2   5   35.33    1.28
   7   2  -5   34.69    1.32
  -7  -2   5   33.88    1.05
   7  -2  -5   34.25    1.17
   7  -2  -5   34.69    1.29
   7   2  -4   27.96    0.96
  -7   2   4   26.67    1.03
   7   2  -4   27.47    1.06
   7  -2  -4   26.62    0.96
  -7  -2   4   25.48    0.86
   7  -2  -4   27.18    0.65
  -7   2   3   22.78    0.93
   7   2  -3   23.44    0.86
   7   2  -3   24.11    0.91
  -7  -2   3   22.78    0.77
   7  -2  -3   22.47    0.62
   7  -2  -3   23.79    0.86
  -7  -2   3   22.94    0.72
   7   2  -2   33.85    1.15
   7   2  -2   31.72    1.08
  -7   2   2   33.45    1.23
  -7  -2   2   33.99    0.95
   7  -2  -2   33.22    1.09
  -7  -2   2   33.45    1.16
  -7  -2   2   33.23    1.00
   7   2  -1    3.04    0.23
  -7   2   1    2.70    0.35
   7  -2  -1    2.28    0.18
   7  -2  -1    2.96    0.29
  -7  -2   1    2.98    0.21
  -7  -2   1    2.95    0.22
  -7  -2   1    3.11    0.29
   7   2   0    1.63    0.23
  -7   2   0    1.62    0.33
  -7  -2   0    1.94    0.21
   7  -2   0    1.86    0.20
  -7  -2   0    1.79    0.17
  -7  -2   0    2.29    0.25
   7  -2   0    2.22    0.25
  -7   2  -1   -0.24    0.25
   7   2   1    0.06    0.10
  -7  -2  -1    0.10    0.08
  -7  -2  -1    0.10    0.08
   7  -2   1   -0.02    0.08
   7  -2   1    0.12    0.08
  -7   2  -2    5.24    0.63
   7   2   2    6.02    0.36
  -7  -2  -2    5.47    0.42
   7  -2   2    6.20    0.35
   7  -2   2    5.84    0.34
  -7  -2  -2    6.05    0.36
   7   2   3    0.25    0.10
  -7   2  -3    1.06    0.43
  -7   2  -3    0.47    0.12
  -7  -2  -3    0.46    0.14
   7  -2   3    0.59    0.14
   7  -2   3    0.79    0.17
  -7  -2  -3    0.81    0.23
   7   2   4    3.66    0.27
  -7   2  -4    3.72    0.26
  -7   2  -4    4.67    0.66
  -7  -2  -4    3.54    0.34
   7  -2   4    3.95    0.37
  -7  -2  -4    3.72    0.32
  -7   2  -5    0.22    0.33
   7  -2   5    0.85    0.20
  -7  -2  -5    0.71    0.18
  -7  -2  -5    0.80    0.18
  -7   2  -6   -0.07    0.25
  -7  -2  -6   -0.09    0.10
  -7   2  -7    3.81    0.59
  -7  -2  -7    3.52    0.37
  -7   2  -8    0.13    0.21
  -7  -2  -8    0.23    0.14
  -7   2  -9    0.09    0.27
  -7  -2  -9    0.03    0.14
  -7   2 -10    0.58    0.32
  -7  -2 -10    0.38    0.17
   7   3 -12    0.13    0.25
   7   3 -11   18.40    1.18
  -7   3  11   19.75    1.04
   7  -3 -11   17.36    0.96
   7   3 -10    1.74    0.42
  -7   3  10    1.49    0.29
  -7   3  10    1.96    0.32
   7  -3 -10    1.27    0.29
   7  -3 -10    1.44    0.31
  -7   3   9    0.20    0.16
   7   3  -9    0.01    0.15
  -7   3   9   -0.06    0.10
   7   3  -9    0.15    0.12
   7  -3  -9    0.11    0.17
   7  -3  -9    0.02    0.12
  -7   3   8   25.22    1.08
   7   3  -8   25.52    0.99
  -7   3   8   25.24    1.03
   7   3  -8   24.61    1.22
   7  -3  -8   25.92    1.11
   7  -3  -8   22.82    1.01
  -7   3   7    0.47    0.17
   7   3  -7    0.14    0.11
   7   3  -7    0.30    0.17
   7  -3  -7    0.32    0.19
   7  -3  -7    0.38    0.17
   7   3  -6   24.34    0.97
  -7   3   6   25.68    1.03
   7   3  -6   26.13    1.15
   7  -3  -6   23.84    0.99
   7   3  -5   43.92    1.60
   7   3  -5   43.21    1.42
   7  -3  -5   40.95    1.43
   7   3  -4   37.39    1.39
  -7   3   4   37.86    1.38
   7   3  -4   38.41    1.31
   7  -3  -4   38.36    0.92
  -7  -3   4   37.92    1.19
   7  -3  -4   38.97    1.33
  -7   3   3    4.02    0.35
   7   3  -3    4.66    0.34
   7   3  -3    4.83    0.39
   7  -3  -3    4.04    0.40
   7  -3  -3    4.18    0.21
  -7  -3   3    4.30    0.33
   7   3  -2   64.64    1.90
  -7   3   2   63.02    2.11
   7  -3  -2   63.20    1.89
  -7  -3   2   60.39    1.62
   7  -3  -2   61.37    1.55
  -7  -3   2   61.98    1.72
  -7   3   1   55.62    1.99
  -7   3   1   53.47    1.68
   7   3  -1   54.73    1.71
   7   3  -1   56.66    1.73
   7  -3  -1   54.77    1.45
   7  -3  -1   58.59    1.73
  -7  -3   1   54.05    1.56
  -7  -3   1   56.90    1.49
  -7  -3   1   55.82    1.72
  -7   3   0   30.69    1.35
   7   3   0   27.84    1.07
  -7   3   0   29.08    1.04
  -7  -3   0   29.46    0.92
   7  -3   0   27.82    1.05
  -7  -3   0   29.75    0.98
  -7  -3   0   32.84    0.98
   7  -3   0   28.95    0.91
  -7   3  -1   45.87    1.43
  -7   3  -1   45.39    1.87
   7   3   1   46.84    1.48
   7  -3   1   46.69    1.47
  -7  -3  -1   44.82    1.38
   7  -3   1   44.30    1.30
  -7  -3  -1   45.01    1.28
  -7   3  -2   44.37    1.42
   7   3   2   47.07    1.49
  -7   3  -2   46.21    1.93
  -7  -3  -2   45.11    1.36
   7  -3   2   47.58    1.36
  -7  -3  -2   46.53    1.32
  -7   3  -3    1.27    0.48
  -7   3  -3    0.54    0.16
   7   3   3    0.81    0.24
   7  -3   3    0.87    0.19
  -7  -3  -3    0.86    0.19
  -7   3  -4   24.94    0.87
  -7   3  -4   23.92    1.30
   7   3   4   21.87    0.91
   7  -3   4   23.69    0.89
  -7  -3  -4   23.68    0.87
   7   3   5   32.88    1.13
  -7   3  -5   34.40    1.60
   7  -3   5   29.84    1.11
  -7  -3  -5   32.27    1.09
  -7   3  -6    0.06    0.25
  -7  -3  -6   -0.11    0.10
  -7   3  -7    4.88    0.69
  -7   3  -8   21.10    1.31
  -7   3  -9    0.14    0.29
  -7  -3  -9    0.16    0.15
   7   4 -11    2.30    0.51
  -7   4  10    7.03    0.57
   7   4 -10    6.79    0.81
   7   4  -9    6.01    0.71
  -7   4   9    5.93    0.58
   7   4  -8    0.10    0.13
   7   4  -8    0.23    0.16
  -7   4   8    0.00    0.16
  -7   4   8    0.25    0.13
   7   4  -7   63.28    2.32
   7   4  -7   60.86    1.98
  -7   4   7   65.08    2.06
  -7   4   7   61.34    2.11
  -7   4   6    4.82    0.51
   7   4  -6    4.66    0.46
   7   4  -6    5.34    0.51
  -7   4   6    4.95    0.40
   7  -4  -6    4.81    0.53
  -7   4   5    2.83    0.38
  -7   4   5    3.18    0.38
   7   4  -5    2.99    0.39
   7   4  -5    2.75    0.39
   7  -4  -5    2.52    0.38
  -7   4   4    4.87    0.49
  -7   4   4    5.55    0.45
   7   4  -4    5.80    0.43
   7   4  -4    5.41    0.53
   7  -4  -4    5.25    0.52
  -7  -4   4    5.21    0.40
   7   4  -3   28.96    1.06
   7   4  -3   25.89    1.09
  -7   4   3   25.79    1.15
  -7   4   3   25.40    1.06
  -7  -4   3   27.45    0.99
   7  -4  -3   26.45    0.77
   7  -4  -3   24.96    1.08
  -7   4   2    0.89    0.22
  -7   4   2    0.77    0.34
   7   4  -2    0.76    0.30
   7   4  -2    0.90    0.18
  -7  -4   2    0.90    0.17
  -7  -4   2    0.70    0.18
   7  -4  -2    1.14    0.16
  -7   4   1   80.46    2.39
  -7   4   1   82.93    2.83
   7   4  -1   77.50    2.41
   7   4  -1   80.33    2.39
  -7  -4   1   81.43    2.39
   7  -4  -1   79.19    2.04
  -7  -4   1   78.80    2.07
  -7  -4   1   82.93    2.20
   7   4   0   68.24    2.12
  -7   4   0   72.67    2.60
  -7   4   0   65.95    2.08
  -7  -4   0   68.48    1.83
  -7  -4   0   66.99    1.92
   7  -4   0   69.54    1.83
  -7   4  -1    1.51    0.28
   7   4   1    1.16    0.32
  -7   4  -1    0.76    0.51
  -7  -4  -1    1.27    0.21
  -7  -4  -1    1.33    0.24
   7  -4   1    1.51    0.24
  -7   4  -2    0.03    0.15
   7   4   2    0.06    0.22
  -7   4  -2    0.16    0.44
  -7  -4  -2    0.26    0.13
   7  -4   2    0.04    0.12
  -7  -4  -2    0.25    0.13
  -7   4  -3   90.26    2.62
   7   4   3   94.28    2.69
  -7   4  -3   88.45    3.26
  -7  -4  -3   91.51    2.37
  -7  -4  -3   92.67    2.45
   7  -4   3   94.27    2.47
  -7   4  -4    9.77    0.56
  -7   4  -4   10.71    0.92
   7   4   4   10.48    0.65
  -7  -4  -4    9.47    0.53
   7  -4   4    9.95    0.57
  -7   4  -5    3.54    0.64
   7   4   5    3.07    0.43
   7  -4   5    2.95    0.39
  -7  -4  -5    2.64    0.33
  -7   4  -6    7.26    0.86
  -7  -4  -6    7.32    0.47
  -7   4  -7    0.19    0.24
  -7  -4  -7    0.61    0.18
  -7   4  -8   -0.11    0.21
  -7  -4  -8    0.04    0.11
  -7   5  10    3.29    0.50
   7   5 -10    3.48    0.60
   7   5  -9    1.32    0.29
   7   5  -9    0.34    0.26
  -7   5   9    1.49    0.35
   7   5  -8    6.26    0.54
  -7   5   8    7.57    0.64
   7   5  -8    7.13    0.66
   7   5  -7    3.03    0.45
  -7   5   7    3.27    0.47
   7   5  -7    4.54    0.57
   7   5  -6    6.80    0.68
   7   5  -6    6.29    0.55
  -7   5   6    6.70    0.66
   7   5  -5    6.84    0.66
  -7   5   5    7.94    0.59
  -7   5   5    7.41    0.59
   7   5  -5    7.38    0.56
  -7   5   4    8.61    0.67
   7   5  -4    9.65    0.72
  -7   5   4    8.70    0.62
   7   5  -4    8.55    0.56
   7  -5  -4    8.82    0.35
  -7   5   3    1.49    0.41
  -7   5   3    1.31    0.31
   7   5  -3    1.21    0.35
   7  -5  -3    1.16    0.17
  -7  -5   3    0.77    0.21
  -7   5   2   -0.03    0.17
  -7   5   2    0.11    0.36
   7   5  -2    0.36    0.26
  -7  -5   2   -0.04    0.09
   7  -5  -2    0.17    0.10
  -7  -5   2   -0.03    0.11
   7   5  -1    1.82    0.39
  -7   5   1    2.31    0.38
  -7   5   1    2.07    0.55
  -7  -5   1    3.42    0.35
   7  -5  -1    2.41    0.28
  -7  -5   1    2.56    0.35
  -7   5   0    3.78    0.46
  -7   5   0    3.21    0.60
   7   5   0    3.69    0.50
   7  -5   0    3.65    0.36
  -7  -5   0    3.22    0.37
  -7  -5   0    4.01    0.38
  -7   5  -1    5.14    0.52
   7   5   1    4.88    0.57
  -7   5  -1    4.93    0.75
   7  -5   1    4.26    0.41
  -7  -5  -1    4.33    0.44
  -7  -5  -1    5.85    0.39
  -7   5  -2    7.67    0.57
  -7   5  -2    8.25    0.93
   7   5   2    7.57    0.70
   7  -5   2    7.23    0.48
  -7  -5  -2    6.97    0.44
  -7  -5  -2    7.09    0.48
  -7   5  -3    2.49    0.56
   7   5   3    1.99    0.39
  -7   5  -3    2.71    0.40
  -7  -5  -3    2.45    0.30
  -7  -5  -3    1.99    0.30
   7  -5   3    2.85    0.37
  -7   5  -4   -0.08    0.36
  -7   5  -4    0.43    0.20
   7   5   4    0.53    0.31
   7  -5   4    0.75    0.23
  -7  -5  -4    0.78    0.20
  -7  -5  -4    0.51    0.18
  -7   5  -5    1.39    0.46
   7   5   5    0.88    0.35
  -7  -5  -5    1.31    0.26
  -7   5  -6    0.59    0.35
  -7  -5  -6    0.35    0.17
  -7   5  -7    1.71    0.49
  -7  -5  -7    1.51    0.26
   7   6  -8    3.41    0.57
  -7   6   8    3.66    0.55
   7   6  -7    2.00    0.41
  -7   6   7    2.47    0.46
   7   6  -7    1.82    0.44
   7   6  -6    0.44    0.34
  -7   6   6    0.93    0.31
   7   6  -5    0.93    0.44
  -7   6   5    1.48    0.36
   7  -6  -5    1.31    0.14
  -7   6   4    0.04    0.19
   7   6  -4    0.06    0.34
   7  -6  -4    0.01    0.08
  -7   6   3   11.11    0.79
   7   6  -3   11.59    0.84
   7  -6  -3   11.72    0.51
  -7  -6   3   13.86    0.74
   7   6  -2   10.07    0.78
  -7   6   2    9.19    0.90
  -7   6   2   10.27    0.76
  -7  -6   2   10.84    0.58
   7  -6  -2   10.33    0.51
  -7  -6   2    8.72    0.60
   7   6  -1    0.71    0.34
  -7   6   1    0.31    0.45
  -7   6   1    1.39    0.37
   7  -6  -1    0.88    0.20
  -7  -6   1    0.91    0.25
  -7  -6   1    0.26    0.14
  -7   6   0    2.76    0.64
   7   6   0    2.55    0.48
  -7   6   0    2.60    0.45
   7  -6   0    2.74    0.34
  -7  -6   0    1.84    0.33
  -7  -6   0    2.59    0.33
   7   6   1   13.30    0.88
  -7   6  -1   12.35    1.03
  -7   6  -1   11.62    0.79
   7  -6   1   12.22    0.65
  -7  -6  -1   11.33    0.61
  -7  -6  -1   11.85    0.68
   7   6   2    2.01    0.45
  -7   6  -2    1.81    0.52
  -7   6  -2    1.56    0.35
  -7  -6  -2    1.76    0.29
   7  -6   2    1.46    0.30
  -7  -6  -2    2.04    0.33
  -7   6  -3    8.57    0.65
  -7   6  -3    7.46    0.92
   7   6   3    7.37    0.77
  -7  -6  -3    7.68    0.52
  -7  -6  -3    6.97    0.49
   7  -6   3    6.85    0.61
  -7   6  -4   -0.08    0.29
   7   6   4   -0.11    0.32
  -7  -6  -4    0.26    0.18
  -7  -6  -4    0.92    0.24
   7  -6   4    0.56    0.23
   7   6   5    6.92    0.74
  -7   6  -5    6.87    0.90
  -7  -6  -5    7.28    0.50
  -7   7   5   17.97    1.11
   7   7  -5   20.33    1.25
   7  -7  -5   19.91    0.62
  -7   7   4    1.23    0.38
   7   7  -4    1.61    0.49
   7  -7  -4    0.73    0.15
  -7   7   3   21.57    1.20
   7   7  -3   23.76    1.28
  -7  -7   3   22.95    1.08
   7  -7  -3   21.33    0.80
   7   7  -2    2.58    0.54
  -7   7   2    3.49    0.57
  -7  -7   2    3.36    0.41
   7  -7  -2    2.26    0.30
  -7  -7   2    3.00    0.45
  -7   7   1   17.66    1.07
   7   7  -1   16.52    1.13
  -7  -7   1   16.43    0.88
  -7  -7   1   15.93    0.79
   7  -7  -1   16.14    0.75
  -7   7   0    2.43    0.46
   7   7   0    1.25    0.45
  -7  -7   0    1.86    0.36
  -7  -7   0    1.86    0.32
   7  -7   0    2.33    0.34
  -7   7  -1   25.19    1.26
  -7   7  -1   21.87    1.37
   7   7   1   23.95    1.30
  -7  -7  -1   23.60    1.05
   7  -7   1   24.00    1.01
  -7  -7  -1   21.93    0.96
   7   7   2   -0.16    0.37
  -7   7  -2    0.20    0.23
  -7   7  -2   -0.38    0.31
  -7  -7  -2    0.06    0.15
   7  -7   2    0.16    0.19
  -7  -7  -2    0.36    0.18
   8   0 -13    0.06    0.18
   8   0 -12    0.01    0.17
   8   0 -11   -0.09    0.14
   8   0 -10    2.51    0.42
   8   0 -10    2.89    0.33
   8   0  -9    0.03    0.12
   8   0  -9   -0.10    0.07
   8   0  -8    8.64    0.60
   8   0  -8    7.68    0.45
   8   0  -7    0.05    0.10
   8   0  -7    0.09    0.09
   8   0  -6    2.72    0.28
   8   0  -6    3.31    0.39
   8   0  -5   -0.05    0.07
  -8   0   5   -0.04    0.07
   8   0  -5    0.01    0.08
   8   0  -4    0.52    0.13
   8   0  -4    0.17    0.10
  -8   0   4    0.22    0.11
  -8   0   3    1.67    0.24
   8   0  -3    1.04    0.19
  -8   0   2   74.78    2.32
   8   0  -2   74.41    2.06
   8   0  -1   -0.06    0.04
  -8   0   1   -0.03    0.07
   8   0   0   10.42    0.46
  -8   0   0   10.35    0.55
   8   0   1   -0.02    0.05
  -8   0  -1    0.12    0.19
  -8   0  -2   20.71    1.01
   8   0   2   19.88    0.68
   8   0   3    0.02    0.06
  -8   0  -3    0.28    0.32
   8   0   4   11.68    0.44
  -8   0  -4   11.50    0.77
  -8   0  -5   -0.18    0.23
  -8   0  -6    0.13    0.19
  -8   0  -7    0.03    0.19
  -8   0  -8    5.82    0.68
  -8   0  -9    0.11    0.22
   8   1 -13    1.55    0.40
   8  -1 -13    1.65    0.42
   8   1 -12    0.28    0.23
   8  -1 -12    0.51    0.27
   8   1 -11   31.45    1.52
   8  -1 -11   31.52    1.46
   8   1 -10   -0.07    0.09
   8   1 -10   -0.08    0.15
   8  -1 -10    0.17    0.13
   8  -1 -10    0.18    0.16
   8   1  -9    6.37    0.55
   8   1  -9    5.98    0.40
   8  -1  -9    5.10    0.48
   8  -1  -9    6.26    0.43
   8   1  -8    5.06    0.47
   8   1  -8    5.15    0.36
  -8   1   8    4.54    0.43
   8  -1  -8    5.21    0.44
   8  -1  -8    5.13    0.38
   8   1  -7   20.86    0.82
   8   1  -7   20.97    1.00
  -8   1   7   21.80    0.99
   8  -1  -7   22.32    0.85
   8  -1  -7   19.93    0.96
   8   1  -6   24.00    1.04
  -8   1   6   22.38    1.00
   8   1  -6   23.47    0.87
   8  -1  -6   23.38    0.88
   8  -1  -6   23.47    1.01
  -8   1   5  152.21    4.58
   8   1  -5  155.92    4.60
   8   1  -5  155.21    4.02
   8  -1  -5  156.59    4.03
   8  -1  -5  154.96    4.58
  -8   1   4    0.48    0.15
   8   1  -4    0.42    0.14
   8   1  -4    0.56    0.14
   8  -1  -4    0.51    0.15
   8  -1  -4    0.42    0.12
  -8  -1   4    0.53    0.16
   8   1  -3    0.13    0.08
  -8   1   3    0.14    0.09
   8   1  -3    0.13    0.08
   8  -1  -3    0.11    0.05
   8  -1  -3    0.11    0.08
  -8  -1   3    0.15    0.08
  -8  -1   3    0.21    0.08
  -8  -1   3    0.18    0.10
   8   1  -2   43.81    1.30
   8   1  -2   40.91    1.42
  -8   1   2   41.73    1.47
   8  -1  -2   42.52    1.29
  -8  -1   2   42.19    1.18
  -8  -1   2   41.19    1.12
  -8  -1   2   42.19    1.42
  -8   1   1   66.18    2.13
   8   1  -1   63.84    1.85
  -8  -1   1   67.68    1.65
  -8  -1   1   64.86    1.72
   8  -1  -1   66.32    1.84
   8   1   0   -0.10    0.04
  -8   1   0   -0.04    0.16
  -8  -1   0   -0.02    0.06
  -8  -1   0   -0.06    0.04
   8  -1   0    0.08    0.07
  -8  -1   0    0.03    0.08
   8   1   1  193.15    4.77
  -8   1  -1  185.28    5.60
   8  -1   1  189.46    4.75
  -8  -1  -1  187.98    4.43
  -8  -1  -1  194.69    5.45
   8  -1   1  187.94    4.37
  -8   1  -2   13.35    0.88
   8   1   2   13.59    0.54
   8  -1   2   14.77    0.54
  -8  -1  -2   13.37    0.59
  -8  -1  -2   13.32    0.73
   8  -1   2   13.07    0.55
  -8   1  -3    0.71    0.42
   8   1   3    1.14    0.16
   8  -1   3    1.14    0.20
  -8  -1  -3    1.37    0.23
   8  -1   3    0.96    0.15
  -8  -1  -3    0.95    0.34
   8   1   4   35.02    1.02
  -8   1  -4   33.55    1.54
  -8  -1  -4   31.74    1.35
   8  -1   4   33.51    1.10
   8  -1   4   34.01    1.05
  -8  -1  -4   34.27    1.13
  -8   1  -5   45.61    1.91
  -8  -1  -5   48.63    1.47
  -8  -1  -5   48.19    1.75
  -8   1  -6    1.24    0.36
  -8  -1  -6    1.74    0.32
  -8  -1  -6    1.67    0.27
  -8   1  -7    1.30    0.36
  -8  -1  -7    1.78    0.33
  -8  -1  -7    1.47    0.28
  -8   1  -8    1.54    0.39
  -8  -1  -8    1.57    0.29
  -8   1  -9    0.46    0.27
  -8  -1  -9    0.64    0.22
  -8   1 -10    3.85    0.66
  -8  -1 -10    3.38    0.43
   8   2 -13   20.98    1.27
   8  -2 -13   14.29    0.98
   8   2 -12    2.58    0.51
  -8   2  12    4.79    0.45
   8  -2 -12    3.37    0.52
   8   2 -11   -0.10    0.14
  -8   2  11    0.23    0.18
   8  -2 -11   -0.01    0.15
   8   2 -10    9.69    0.74
  -8   2  10    7.98    0.62
   8   2 -10    8.30    0.51
   8  -2 -10    8.88    0.56
   8  -2 -10    8.49    0.63
   8   2  -9    1.30    0.33
   8   2  -9    0.78    0.18
  -8   2   9    0.75    0.23
   8  -2  -9    1.27    0.26
   8  -2  -9    1.36    0.29
  -8   2   8    1.46    0.29
   8   2  -8    1.73    0.26
   8   2  -8    1.21    0.29
   8  -2  -8    1.70    0.29
   8  -2  -8    1.74    0.28
  -8   2   7  122.44    3.72
   8   2  -7  116.29    3.24
   8   2  -7  119.37    3.79
   8  -2  -7  120.79    3.70
   8  -2  -7  118.72    3.28
   8   2  -6    6.15    0.41
   8   2  -6    6.74    0.50
  -8   2   6    7.15    0.48
   8  -2  -6    6.73    0.48
   8  -2  -6    6.83    0.44
   8   2  -5    0.24    0.13
   8   2  -5    0.48    0.14
  -8   2   5    0.66    0.18
   8  -2  -5    0.37    0.14
   8   2  -4   49.51    1.64
  -8   2   4   45.85    1.61
   8   2  -4   45.44    1.46
   8  -2  -4   46.82    1.48
   8  -2  -4   46.33    1.10
  -8  -2   4   46.77    1.26
  -8   2   3  255.58    7.01
   8   2  -3  241.40    6.90
   8   2  -3  239.71    6.16
   8  -2  -3  249.69    6.17
  -8  -2   3  241.73    6.94
  -8  -2   3  244.48    5.43
   8  -2  -3  241.03    5.31
  -8   2   2   15.28    0.73
   8   2  -2   15.15    0.65
   8   2  -2   15.12    0.65
  -8  -2   2   14.87    0.66
  -8  -2   2   14.66    0.60
   8  -2  -2   14.64    0.64
  -8  -2   2   15.90    0.56
   8   2  -1    5.98    0.37
  -8   2   1    6.59    0.48
  -8  -2   1    6.46    0.37
   8  -2  -1    6.41    0.39
  -8  -2   1    5.62    0.32
   8  -2  -1    6.02    0.31
  -8   2   0   17.83    0.92
   8   2   0   18.40    0.73
  -8  -2   0   18.57    0.70
   8  -2   0   18.18    0.71
   8  -2   0   18.29    0.65
  -8  -2   0   18.59    0.71
  -8  -2   0   18.49    0.65
  -8   2  -1    1.19    0.41
   8   2   1    1.22    0.20
  -8  -2  -1    1.30    0.21
   8  -2   1    1.05    0.17
  -8  -2  -1    1.47    0.21
  -8  -2  -1    1.11    0.20
   8  -2   1    0.96    0.18
   8   2   2    2.17    0.25
  -8   2  -2    2.09    0.48
  -8  -2  -2    2.21    0.28
   8  -2   2    2.66    0.28
   8  -2   2    2.69    0.29
  -8  -2  -2    2.62    0.35
   8   2   3  102.43    2.70
  -8   2  -3   98.15    3.43
   8  -2   3  101.24    2.68
  -8  -2  -3  100.86    3.07
   8  -2   3  101.95    2.57
  -8  -2  -3   99.15    2.57
  -8   2  -4   20.42    0.71
  -8   2  -4   19.75    1.17
   8   2   4   20.91    0.74
  -8  -2  -4   19.18    0.78
  -8  -2  -4   19.10    0.86
   8  -2   4   19.62    0.79
  -8   2  -5    1.13    0.43
  -8  -2  -5    0.63    0.18
  -8   2  -6    9.28    0.81
  -8  -2  -6    9.12    0.52
  -8   2  -7    7.71    0.72
  -8  -2  -7    6.72    0.47
  -8   2  -8    0.01    0.24
  -8  -2  -8    0.11    0.15
  -8   2  -9   11.05    0.95
  -8  -2  -9   11.80    0.64
   8   3 -12    2.56    0.54
  -8   3  11   16.86    0.88
   8   3 -11   12.89    0.98
   8  -3 -11   14.65    0.88
   8   3 -10    3.19    0.38
   8   3 -10    2.92    0.52
  -8   3  10    2.90    0.40
  -8   3  10    3.96    0.49
   8  -3 -10    3.40    0.46
   8  -3 -10    3.57    0.45
   8   3  -9    0.07    0.12
  -8   3   9    0.45    0.19
  -8   3   9    0.08    0.14
   8   3  -9    0.51    0.24
   8  -3  -9    0.39    0.19
   8  -3  -9    0.58    0.23
   8   3  -8    1.28    0.32
   8   3  -8    1.47    0.26
  -8   3   8    1.56    0.28
   8  -3  -8    1.59    0.31
   8  -3  -8    1.12    0.27
  -8   3   7    0.11    0.11
   8   3  -7    0.73    0.23
   8   3  -7    0.48    0.15
   8  -3  -7    0.51    0.19
   8   3  -6   17.83    0.81
  -8   3   6   17.90    0.85
   8   3  -6   18.28    0.92
   8  -3  -6   18.85    0.86
   8   3  -5   39.26    1.43
   8   3  -5   35.21    1.27
  -8   3   5   33.43    1.34
   8  -3  -5   36.23    1.30
   8   3  -4   35.57    1.25
   8   3  -4   36.62    1.34
  -8   3   4   33.51    1.34
   8  -3  -4   36.28    1.28
   8  -3  -4   35.16    0.88
  -8  -3   4   36.08    1.16
  -8   3   3    1.69    0.28
   8   3  -3    0.88    0.21
   8   3  -3    1.61    0.24
  -8  -3   3    1.74    0.21
   8  -3  -3    1.72    0.28
  -8  -3   3    1.68    0.25
  -8   3   2    7.04    0.53
   8   3  -2    6.71    0.47
   8   3  -2    6.90    0.40
   8  -3  -2    7.44    0.47
  -8  -3   2    7.32    0.43
  -8  -3   2    8.00    0.43
   8  -3  -2    7.41    0.34
  -8  -3   2    6.38    0.37
  -8   3   1    0.01    0.23
   8   3  -1   -0.05    0.13
   8   3  -1    0.02    0.07
  -8  -3   1   -0.02    0.07
   8  -3  -1   -0.02    0.12
  -8  -3   1    0.05    0.09
   8  -3  -1    0.03    0.07
  -8  -3   1    0.07    0.07
   8   3   0    2.32    0.32
  -8   3   0    2.15    0.50
   8  -3   0    2.69    0.27
  -8  -3   0    2.96    0.29
   8  -3   0    2.26    0.31
  -8  -3   0    2.20    0.26
  -8  -3   0    2.41    0.20
   8   3   1   72.15    2.36
  -8   3  -1   83.51    2.37
  -8   3  -1   86.20    3.00
   8  -3   1   85.66    2.39
   8  -3   1   84.96    2.17
  -8  -3  -1   85.50    2.46
  -8  -3  -1   84.88    2.14
  -8  -3  -1   85.30    2.22
  -8   3  -2   43.17    1.39
   8   3   2   41.97    1.43
  -8   3  -2   43.43    1.91
   8  -3   2   44.45    1.32
   8  -3   2   44.61    1.42
  -8  -3  -2   44.13    1.35
  -8  -3  -2   43.23    1.29
  -8   3  -3    0.11    0.13
  -8   3  -3    0.46    0.40
   8   3   3    0.20    0.18
  -8  -3  -3    0.42    0.16
   8  -3   3    0.21    0.12
   8   3   4    0.76    0.21
  -8   3  -4    0.96    0.20
  -8   3  -4    0.91    0.43
   8  -3   4    0.93    0.21
  -8  -3  -4    0.59    0.18
  -8   3  -5    7.62    0.87
  -8  -3  -5    6.88    0.46
  -8   3  -6    8.23    0.91
  -8  -3  -6    7.79    0.50
  -8   3  -7    8.07    0.92
  -8  -3  -7    7.82    0.51
  -8   3  -8    0.15    0.29
  -8  -3  -8    0.03    0.14
  -8   3  -9    7.08    0.92
   8   4 -11    0.85    0.33
   8   4 -10   29.05    1.20
  -8   4  10   28.45    1.24
   8   4 -10   27.79    1.48
  -8   4   9    4.27    0.40
  -8   4   9    2.92    0.44
   8   4  -9    3.03    0.40
   8   4  -9    3.24    0.53
  -8   4   8    6.97    0.57
   8   4  -8    7.40    0.54
   8   4  -8    7.84    0.66
   8  -4  -8    7.81    0.63
  -8   4   7    0.21    0.14
  -8   4   7    0.08    0.15
   8   4  -7    0.20    0.14
   8   4  -7   -0.07    0.11
   8  -4  -7    0.26    0.20
   8   4  -6    2.74    0.40
  -8   4   6    2.46    0.35
   8   4  -6    2.68    0.36
  -8   4   6    2.16    0.35
   8  -4  -6    2.20    0.38
  -8   4   5   12.82    0.71
   8   4  -5   13.58    0.74
  -8   4   5   14.03    0.76
   8   4  -5   12.86    0.73
   8  -4  -5   12.75    0.75
   8  -4  -5   12.73    0.34
   8   4  -4    7.28    0.55
  -8   4   4    8.01    0.56
   8   4  -4    6.75    0.48
  -8   4   4    6.67    0.51
   8  -4  -4    7.36    0.57
  -8   4   3   29.34    1.16
  -8   4   3   29.34    1.28
   8   4  -3   28.37    1.18
  -8  -4   3   27.90    0.96
   8  -4  -3   30.13    0.85
   8  -4  -3   28.73    1.18
  -8  -4   3   29.04    1.05
   8   4  -2   10.49    0.66
   8   4  -2   12.23    0.53
  -8   4   2   10.90    0.80
  -8   4   2    9.25    0.59
  -8  -4   2    9.74    0.55
   8  -4  -2   10.14    0.45
  -8  -4   2   10.34    0.51
  -8  -4   2    9.64    0.51
   8  -4  -2    9.45    0.62
  -8   4   1    9.70    0.82
   8   4  -1   10.34    0.66
  -8   4   1   10.32    0.62
  -8  -4   1   10.36    0.51
   8  -4  -1    9.61    0.47
   8  -4  -1   11.19    0.66
  -8  -4   1   11.26    0.59
  -8   4   0   39.45    1.42
  -8   4   0   43.24    1.88
   8   4   0   42.30    1.49
  -8  -4   0   42.78    1.35
  -8  -4   0   40.58    1.25
   8  -4   0   39.55    1.23
  -8   4  -1   25.47    1.44
   8   4   1   21.99    1.03
  -8   4  -1   25.86    1.03
  -8  -4  -1   24.78    0.95
  -8  -4  -1   25.14    0.90
   8  -4   1   28.42    0.94
   8   4   2    1.82    0.37
  -8   4  -2    1.78    0.55
  -8   4  -2    1.70    0.29
  -8  -4  -2    1.51    0.24
  -8  -4  -2    1.82    0.29
   8  -4   2    1.84    0.28
   8   4   3    6.65    0.56
  -8   4  -3    7.44    0.49
  -8   4  -3    6.03    0.82
  -8  -4  -3    5.34    0.42
  -8  -4  -3    7.57    0.46
   8  -4   3    6.91    0.46
   8   4   4    0.52    0.28
  -8   4  -4    1.25    0.49
   8  -4   4    1.47    0.28
  -8   4  -5    4.44    0.71
  -8   4  -6   23.48    1.40
  -8   4  -7    0.76    0.37
  -8  -4  -7    0.79    0.22
  -8   4  -8    1.25    0.49
  -8  -4  -8    1.23    0.25
  -8   5  10    1.79    0.39
   8   5 -10    1.33    0.38
   8   5  -9    5.06    0.55
  -8   5   9    4.95    0.60
   8   5  -9    6.00    0.73
   8   5  -8   29.72    1.25
   8   5  -8   29.15    1.42
  -8   5   8   24.76    1.22
   8   5  -7    0.31    0.20
   8   5  -7    0.42    0.22
  -8   5   7    0.32    0.21
   8   5  -6   21.57    1.07
  -8   5   6   24.00    1.14
   8   5  -6   23.45    1.14
  -8   5   6   23.22    1.07
   8   5  -5   12.47    0.81
  -8   5   5   13.69    0.80
  -8   5   5   12.73    0.79
   8   5  -5   12.58    0.74
  -8   5   4   29.24    1.26
   8   5  -4   29.12    1.27
  -8   5   4   28.05    1.32
   8  -5  -4   29.08    0.81
  -8   5   3    5.58    0.67
   8   5  -3    5.52    0.60
  -8   5   3    5.67    0.57
  -8  -5   3    5.61    0.52
   8  -5  -3    5.44    0.31
   8   5  -2   33.81    1.40
  -8   5   2   32.51    1.58
  -8   5   2   32.80    1.33
  -8  -5   2   34.19    1.23
  -8  -5   2   34.39    1.14
   8  -5  -2   31.37    1.02
   8   5  -1    5.15    0.59
  -8   5   1    5.38    0.55
  -8   5   1    3.76    0.67
  -8  -5   1    4.65    0.42
  -8  -5   1    5.64    0.53
   8  -5  -1    4.13    0.32
  -8   5   0   -0.18    0.43
  -8   5   0   -0.08    0.17
   8   5   0   -0.18    0.23
  -8  -5   0    0.06    0.13
   8  -5   0    0.04    0.12
  -8  -5   0    0.04    0.11
  -8   5  -1    6.93    0.56
  -8   5  -1    5.71    0.86
   8   5   1    6.73    0.65
  -8  -5  -1    7.87    0.48
   8  -5   1    7.62    0.48
  -8  -5  -1    7.28    0.50
  -8   5  -2   30.82    1.25
   8   5   2   29.76    1.31
  -8   5  -2   30.95    1.69
   8  -5   2   33.07    1.16
  -8  -5  -2   33.28    1.19
  -8  -5  -2   31.91    1.11
  -8   5  -3   18.37    0.88
  -8   5  -3   15.85    1.22
   8   5   3   17.07    0.94
  -8  -5  -3   16.48    0.79
   8  -5   3   16.34    0.79
  -8  -5  -3   16.49    0.75
  -8   5  -4   22.81    1.43
   8   5   4   24.33    1.16
   8  -5   4   27.12    1.08
  -8  -5  -4   25.09    1.01
  -8   5  -5    1.90    0.53
  -8  -5  -5    1.86    0.31
  -8   5  -6    0.17    0.28
  -8  -5  -6   -0.01    0.13
   8   6  -8    0.82    0.29
  -8   6   8    0.73    0.33
   8   6  -8    1.22    0.36
  -8   6   7    3.84    0.58
   8   6  -7    4.52    0.60
  -8   6   6   14.69    0.97
   8   6  -6   17.34    1.04
  -8   6   5   -0.17    0.23
   8   6  -5   -0.20    0.28
  -8   6   4   19.19    1.05
   8   6  -4   18.37    1.11
   8  -6  -4   18.99    0.63
  -8   6   3    5.16    0.75
   8   6  -3    3.84    0.62
  -8   6   3    4.31    0.56
  -8  -6   3    5.40    0.56
   8  -6  -3    3.77    0.29
   8   6  -2    2.71    0.54
  -8   6   2    2.28    0.62
  -8   6   2    2.69    0.47
  -8  -6   2    3.21    0.44
  -8  -6   2    2.48    0.35
   8  -6  -2    2.44    0.29
  -8   6   1    0.59    0.30
  -8   6   1    0.22    0.49
   8   6  -1    0.13    0.31
  -8  -6   1    0.75    0.20
   8  -6  -1    0.75    0.20
  -8  -6   1    1.06    0.27
   8   6   0   23.79    1.25
  -8   6   0   29.10    1.28
  -8   6   0   25.54    1.52
   8  -6   0   25.36    0.98
  -8  -6   0   25.16    1.07
  -8  -6   0   25.48    1.00
   8   6   1    1.65    0.46
  -8   6  -1    2.07    0.41
  -8   6  -1    0.79    0.55
  -8  -6  -1    1.24    0.26
  -8  -6  -1    1.52    0.30
   8  -6   1    1.41    0.29
  -8   6  -2   12.06    0.78
  -8   6  -2   10.51    0.98
   8   6   2   11.31    0.86
   8  -6   2   10.40    0.65
  -8  -6  -2   10.43    0.61
  -8  -6  -2   11.08    0.67
   8   6   3    1.99    0.48
  -8   6  -3    3.32    0.47
  -8   6  -3    2.37    0.64
  -8  -6  -3    3.11    0.41
   8  -6   3    1.98    0.36
  -8  -6  -3    2.21    0.34
  -8   6  -4   11.69    1.07
   8   6   4   13.28    0.93
   8  -6   4   13.27    0.77
  -8  -6  -4   12.30    0.69
  -8  -6  -4   14.06    0.74
  -8   6  -5    4.47    0.75
  -8  -6  -5    4.42    0.48
   8   7  -4    2.77    0.63
  -8   7   4    2.06    0.48
   8  -7  -4    2.16    0.23
  -8   7   3    9.66    0.80
   8   7  -3   10.72    1.00
   8  -7  -3    9.24    0.48
   8   7  -2    3.09    0.61
  -8   7   2    4.16    0.60
  -8  -7   2    3.93    0.46
  -8  -7   2    4.57    0.55
   8  -7  -2    4.58    0.42
  -8   7   1    0.66    0.31
   8   7  -1    0.28    0.38
  -8  -7   1    0.54    0.21
   8  -7  -1    0.63    0.21
  -8  -7   1    0.55    0.22
  -8   7   0    3.91    0.58
   8   7   0    3.63    0.66
  -8   7   0    2.69    0.69
  -8  -7   0    3.89    0.50
   8  -7   0    3.53    0.43
  -8  -7   0    3.72    0.44
   8   7   1   -0.17    0.39
  -8   7  -1   -0.54    0.39
  -8   7  -1   -0.03    0.23
  -8  -7  -1    0.22    0.19
   8  -7   1    0.13    0.18
  -8  -7  -1   -0.11    0.13
   9   0 -13    0.15    0.25
   9   0 -12   15.85    1.04
   9   0 -11   -0.07    0.18
   9   0 -11   -0.04    0.11
   9   0 -10   45.36    1.84
   9   0 -10   41.81    1.44
   9   0  -9   -0.03    0.14
   9   0  -9    0.06    0.10
   9   0  -8    1.69    0.26
   9   0  -8    1.07    0.27
  -9   0   7   -0.06    0.08
   9   0  -7   -0.06    0.08
   9   0  -7   -0.05    0.10
  -9   0   6  149.18    4.40
   9   0  -6  138.81    4.35
   9   0  -6  144.47    3.79
   9   0  -5    0.04    0.09
   9   0  -5    0.03    0.09
  -9   0   5   -0.01    0.08
   9   0  -4   39.36    1.44
   9   0  -4   39.61    1.28
  -9   0   4   40.90    1.46
   9   0  -3    0.07    0.09
  -9   0   3   -0.08    0.05
   9   0  -3   -0.03    0.05
   9   0  -2  124.42    3.27
   9   0  -1   -0.04    0.05
  -9   0   1    0.02    0.09
  -9   0   0   48.84    1.69
   9   0   0   49.54    1.45
  -9   0  -1   -0.05    0.17
   9   0   1    0.03    0.06
   9   0   2  102.93    2.68
  -9   0  -2  102.16    3.32
   9   0   3   -0.01    0.06
  -9   0  -3   -0.03    0.28
  -9   0  -4   24.04    1.24
  -9   0  -5    0.29    0.32
  -9   0  -6    7.96    0.66
  -9   0  -7   -0.34    0.14
  -9   0  -8   -0.03    0.18
   9   1 -13    1.86    0.45
   9  -1 -13    1.93    0.44
   9   1 -12   21.33    1.28
   9  -1 -12   27.57    1.36
   9   1 -11    0.65    0.28
   9  -1 -11    0.78    0.21
   9  -1 -11    0.71    0.26
  -9   1  10    6.08    0.55
   9   1 -10    4.79    0.39
   9   1 -10    5.00    0.61
   9  -1 -10    4.69    0.40
   9  -1 -10    5.09    0.49
  -9   1   9   49.31    1.93
   9   1  -9   50.39    1.96
   9   1  -9   50.68    1.61
   9  -1  -9   48.02    1.61
   9  -1  -9   51.18    1.90
   9   1  -8    1.56    0.32
  -9   1   8    1.54    0.32
   9   1  -8    1.39    0.24
   9  -1  -8    1.86    0.34
   9  -1  -8    1.39    0.25
   9   1  -7    9.48    0.63
  -9   1   7    9.27    0.61
   9   1  -7    9.13    0.52
   9  -1  -7    9.77    0.62
   9  -1  -7    9.48    0.53
   9   1  -6   52.25    1.65
  -9   1   6   53.16    1.89
   9   1  -6   57.59    1.94
   9  -1  -6   50.66    1.87
   9  -1  -6   53.82    1.66
  -9   1   5    5.43    0.42
   9   1  -5    5.51    0.41
   9   1  -5    5.66    0.38
   9  -1  -5    5.17    0.41
  -9  -1   5    6.05    0.44
   9  -1  -5    5.74    0.39
   9   1  -4    4.24    0.35
  -9   1   4    6.02    0.41
   9   1  -4    3.97    0.31
  -9  -1   4    4.52    0.37
   9  -1  -4    4.06    0.32
   9   1  -3   74.12    2.09
   9   1  -3   73.95    2.33
   9  -1  -3   73.07    1.75
   9  -1  -3   74.21    2.09
  -9  -1   3   71.64    2.33
  -9  -1   3   74.11    1.81
  -9  -1   3   73.46    1.90
  -9   1   2   47.12    1.64
   9   1  -2   46.05    1.43
  -9  -1   2   46.96    1.25
   9  -1  -2   47.09    1.43
  -9  -1   2   46.73    1.32
  -9   1   1   14.37    0.73
   9   1  -1   15.31    0.63
  -9  -1   1   15.08    0.67
  -9  -1   1   14.50    0.55
   9  -1  -1   15.67    0.63
  -9  -1   1   14.15    0.59
  -9   1   0    0.02    0.16
   9   1   0    0.05    0.07
  -9  -1   0   -0.01    0.08
  -9  -1   0    0.07    0.10
   9  -1   0    0.10    0.08
   9   1   1   23.53    0.83
  -9   1  -1   22.80    1.11
  -9  -1  -1   22.78    0.84
   9  -1   1   23.94    0.82
  -9  -1  -1   23.46    0.98
   9   1   2    0.76    0.15
  -9   1  -2    0.94    0.44
  -9  -1  -2    0.78    0.19
   9  -1   2    0.42    0.13
   9  -1   2    0.63    0.14
  -9  -1  -2    1.03    0.32
  -9   1  -3  131.60    4.44
   9   1   3  138.85    3.57
  -9  -1  -3  144.01    3.47
  -9  -1  -3  139.65    4.29
   9  -1   3  141.13    3.41
   9  -1   3  140.87    3.55
  -9   1  -4    3.58    0.59
  -9  -1  -4    3.27    0.49
  -9  -1  -4    2.91    0.35
   9  -1   4    2.88    0.32
  -9   1  -5    0.29    0.36
  -9  -1  -5   -0.03    0.12
  -9  -1  -5   -0.10    0.21
  -9   1  -6    0.02    0.27
  -9  -1  -6   -0.04    0.12
  -9  -1  -6    0.00    0.15
  -9   1  -7    2.44    0.46
  -9  -1  -7    2.57    0.37
  -9   1  -8    0.21    0.26
  -9  -1  -8    0.05    0.16
  -9   1  -9    4.57    0.71
  -9  -1  -9    4.03    0.47
  -9   2  12    3.26    0.47
   9   2 -12    2.70    0.55
   9  -2 -12    2.41    0.46
  -9   2  11    7.50    0.63
   9   2 -11    8.20    0.72
   9  -2 -11    6.54    0.52
   9  -2 -11    7.11    0.62
   9   2 -10    1.68    0.28
  -9   2  10    1.43    0.32
   9   2 -10    1.50    0.37
   9  -2 -10    1.49    0.29
   9  -2 -10    1.79    0.36
  -9   2   9    0.45    0.18
   9   2  -9    0.31    0.21
   9   2  -9    0.52    0.17
   9  -2  -9    0.36    0.17
   9  -2  -9    0.59    0.21
  -9   2   8    0.80    0.22
   9   2  -8    1.14    0.28
   9   2  -8    0.95    0.20
   9  -2  -8    0.70    0.21
   9  -2  -8    1.38    0.29
   9   2  -7    0.99    0.25
  -9   2   7    1.09    0.25
   9   2  -7    1.65    0.26
   9  -2  -7    1.31    0.27
   9  -2  -7    1.02    0.23
   9   2  -6    2.05    0.32
   9   2  -6    1.87    0.27
  -9   2   6    1.72    0.29
   9  -2  -6    1.84    0.31
   9  -2  -6    2.02    0.30
   9   2  -5   81.87    2.62
  -9   2   5   82.18    2.61
   9   2  -5   80.21    2.33
   9  -2  -5   76.74    2.31
  -9   2   4   35.25    1.33
   9   2  -4   35.94    1.30
   9   2  -4   33.27    1.19
   9  -2  -4   34.97    0.88
  -9  -2   4   32.70    1.07
  -9  -2   4   34.62    1.32
   9  -2  -4   34.68    1.20
  -9   2   3    0.34    0.16
   9   2  -3    0.28    0.12
   9   2  -3    0.30    0.12
   9  -2  -3    0.24    0.08
  -9  -2   3    0.23    0.10
  -9  -2   3    0.10    0.10
   9  -2  -3    0.17    0.11
  -9  -2   3    0.24    0.11
   9   2  -2   25.18    0.93
  -9   2   2   24.80    1.06
   9   2  -2   23.80    0.94
  -9  -2   2   23.88    0.79
   9  -2  -2   25.06    0.92
   9  -2  -2   23.41    0.73
  -9  -2   2   24.81    0.95
  -9  -2   2   25.71    0.87
  -9   2   1  136.07    4.20
   9   2  -1  138.70    3.64
  -9  -2   1  139.20    3.35
   9  -2  -1  139.21    3.63
  -9  -2   1  136.09    3.23
  -9  -2   1  134.93    3.98
   9   2   0    7.78    0.45
  -9   2   0    8.16    0.67
  -9  -2   0    7.30    0.40
  -9  -2   0    7.74    0.44
   9  -2   0    7.80    0.44
  -9  -2   0    8.93    0.45
   9  -2   0    7.28    0.39
   9   2   1    1.29    0.21
  -9   2  -1    1.63    0.43
   9  -2   1    1.30    0.21
  -9  -2  -1    1.19    0.22
   9  -2   1    0.97    0.18
  -9  -2  -1    1.66    0.25
  -9  -2  -1    1.52    0.23
   9   2   2   23.60    0.87
  -9   2  -2   22.90    1.28
   9  -2   2   22.53    0.85
  -9  -2  -2   23.64    1.02
   9  -2   2   24.30    0.86
  -9  -2  -2   24.46    0.89
   9   2   3    0.45    0.13
  -9   2  -3    0.66    0.45
  -9  -2  -3    0.76    0.31
   9  -2   3    0.38    0.15
  -9  -2  -3    1.12    0.22
   9  -2   3    0.76    0.19
  -9   2  -4    3.70    0.67
   9   2   4    3.78    0.29
   9  -2   4    3.87    0.39
  -9  -2  -4    4.01    0.40
  -9   2  -5   52.05    2.21
  -9  -2  -5   52.84    1.61
  -9   2  -6    7.25    0.84
  -9  -2  -6    6.94    0.48
  -9   2  -7    1.45    0.45
  -9  -2  -7    1.75    0.30
  -9   2  -8    3.96    0.67
  -9  -2  -8    4.42    0.47
  -9   2  -9   10.26    0.92
  -9  -2  -9   10.89    0.65
   9   3 -12    4.07    0.65
   9  -3 -12    4.24    0.58
  -9   3  11    2.57    0.39
  -9   3  11    1.85    0.35
   9   3 -11    2.00    0.45
   9  -3 -11    1.85    0.37
   9  -3 -11    1.58    0.36
   9   3 -10   25.42    1.06
  -9   3  10   26.83    1.13
   9   3 -10   24.11    1.32
  -9   3  10   24.80    1.18
   9  -3 -10   25.55    1.13
   9  -3 -10   23.83    1.20
  -9   3   9   24.35    1.16
   9   3  -9   24.95    1.05
   9   3  -9   26.59    1.32
   9  -3  -9   28.01    1.15
   9  -3  -9   25.24    1.20
   9   3  -8    7.39    0.50
  -9   3   8    6.85    0.51
   9   3  -8    6.64    0.58
   9  -3  -8    5.79    0.50
   9   3  -7   11.30    0.63
  -9   3   7   10.26    0.64
   9   3  -7   10.61    0.70
   9  -3  -7   10.76    0.66
   9   3  -6    1.90    0.33
   9   3  -6    1.87    0.29
  -9   3   6    1.31    0.26
   9  -3  -6    2.03    0.32
   9   3  -5   46.42    1.70
   9   3  -5   48.35    1.58
  -9   3   5   46.06    1.70
   9  -3  -5   46.37    1.59
   9  -3  -5   46.34    1.06
  -9   3   4   81.63    2.71
   9   3  -4   84.74    2.67
   9   3  -4   84.71    2.47
   9  -3  -4   85.97    2.49
   9  -3  -4   80.72    1.92
  -9   3   3   20.18    0.95
   9   3  -3   18.40    0.82
   9   3  -3   19.83    0.85
   9  -3  -3   19.35    0.87
  -9  -3   3   19.05    0.78
  -9  -3   3   20.17    0.86
  -9  -3   3   20.71    0.73
  -9   3   2   22.61    1.08
   9   3  -2   22.46    0.92
   9   3  -2   22.04    0.88
  -9  -3   2   22.65    0.86
  -9  -3   2   23.25    0.90
   9  -3  -2   23.28    0.95
  -9  -3   2   23.24    0.81
   9  -3  -2   22.94    0.73
  -9   3   1    4.10    0.54
  -9  -3   1    4.73    0.32
  -9  -3   1    4.30    0.30
   9  -3  -1    4.00    0.42
   9  -3  -1    4.31    0.29
  -9   3   0    4.54    0.63
   9   3   0    5.32    0.41
  -9  -3   0    4.38    0.31
   9  -3   0    5.16    0.34
  -9  -3   0    6.15    0.41
   9  -3   0    4.78    0.40
  -9  -3   0    6.00    0.37
  -9   3  -1   30.00    1.58
  -9   3  -1   31.47    1.13
   9  -3   1   31.06    1.03
   9  -3   1   33.84    1.17
  -9  -3  -1   30.62    1.03
  -9  -3  -1   33.01    1.11
  -9   3  -2   46.49    1.48
  -9   3  -2   47.18    2.08
  -9  -3  -2   45.21    1.44
   9  -3   2   47.92    1.52
   9  -3   2   45.56    1.40
  -9  -3  -2   46.27    1.39
   9   3   3    7.82    0.48
  -9   3  -3    7.85    0.47
  -9   3  -3    8.21    0.93
   9  -3   3    7.39    0.47
  -9  -3  -3    7.46    0.48
  -9   3  -4   -0.33    0.33
   9   3   4    0.09    0.11
  -9  -3  -4   -0.06    0.11
   9  -3   4    0.06    0.12
  -9   3  -5    8.32    0.94
  -9  -3  -5    8.34    0.53
  -9   3  -6    2.22    0.55
  -9  -3  -6    1.94    0.30
  -9   3  -7    4.43    0.72
  -9  -3  -7    4.27    0.43
  -9   3  -8    1.03    0.43
  -9  -3  -8    0.53    0.20
  -9   4  11    1.86    0.38
   9   4 -11    1.61    0.43
  -9   4  10   10.42    0.71
   9   4 -10    9.75    0.81
   9   4 -10    9.74    0.64
   9   4  -9    6.49    0.53
   9   4  -9    6.68    0.63
  -9   4   9    5.85    0.61
  -9   4   9    8.64    0.55
   9  -4  -9    6.90    0.68
   9   4  -8    7.35    0.64
  -9   4   8    6.93    0.56
   9   4  -8    6.96    0.52
   9  -4  -8    6.56    0.64
  -9   4   7    1.00    0.24
  -9   4   7    0.89    0.27
   9   4  -7    0.97    0.24
   9   4  -7    0.51    0.24
   9  -4  -7    0.38    0.25
  -9   4   6   15.31    0.82
   9   4  -6   15.49    0.81
   9   4  -6   14.60    0.83
  -9   4   6   14.62    0.80
   9  -4  -6   15.21    0.83
   9   4  -5    0.28    0.17
  -9   4   5    0.19    0.16
   9   4  -5   -0.13    0.13
  -9   4   5    0.21    0.16
   9  -4  -5    0.67    0.23
   9  -4  -5    0.29    0.06
   9   4  -4   24.18    1.06
  -9   4   4   25.98    1.16
  -9   4   4   25.50    1.09
   9  -4  -4   24.21    1.09
  -9   4   3   56.08    2.09
   9   4  -3   54.80    1.87
  -9   4   3   56.91    1.88
   9   4  -3   54.33    1.85
   9  -4  -3   56.81    1.46
   9  -4  -3   61.35    1.94
  -9  -4   3   52.53    1.60
  -9  -4   3   55.69    1.89
  -9  -4   3   59.29    1.73
  -9   4   2   -0.12    0.12
   9   4  -2    0.11    0.22
  -9   4   2    0.08    0.26
   9  -4  -2    0.04    0.16
  -9  -4   2   -0.06    0.08
   9  -4  -2    0.09    0.09
  -9  -4   2   -0.08    0.08
  -9  -4   2    0.10    0.11
  -9   4   1   19.07    1.12
  -9   4   1   17.57    0.86
   9   4  -1   19.17    0.92
  -9  -4   1   19.64    0.82
   9  -4  -1   17.91    0.69
   9  -4  -1   18.33    0.89
  -9  -4   1   18.03    0.73
  -9   4   0    4.25    0.69
  -9   4   0    4.04    0.43
   9   4   0    4.48    0.49
  -9  -4   0    5.04    0.36
  -9  -4   0    4.39    0.44
   9  -4   0    3.55    0.43
   9  -4   0    4.18    0.32
   9   4   1   15.52    0.82
  -9   4  -1   14.51    0.73
  -9   4  -1   13.84    1.08
   9  -4   1   14.09    0.65
  -9  -4  -1   14.77    0.66
  -9  -4  -1   14.43    0.71
  -9   4  -2   18.62    0.85
   9   4   2   16.09    0.85
  -9   4  -2   17.88    1.24
  -9  -4  -2   18.76    0.83
   9  -4   2   20.50    0.82
  -9  -4  -2   19.49    0.79
   9   4   3   11.29    0.70
  -9   4  -3   10.77    0.63
  -9   4  -3   10.81    0.99
  -9  -4  -3   10.63    0.60
   9  -4   3   10.22    0.59
  -9   4  -4    2.75    0.67
   9   4   4    2.06    0.36
  -9  -4  -4    2.55    0.34
   9  -4   4    1.95    0.32
  -9   4  -5    1.23    0.48
  -9  -4  -5    1.22    0.26
  -9   4  -6    1.99    0.53
  -9  -4  -6    1.64    0.29
  -9   4  -7    5.18    0.80
   9   5 -10    0.22    0.20
  -9   5  10    0.17    0.24
   9   5 -10    0.26    0.26
  -9   5   9    3.43    0.51
   9   5  -9    4.13    0.60
   9   5  -9    3.65    0.48
   9   5  -8    1.02    0.31
   9   5  -8    0.72    0.23
  -9   5   8    0.82    0.28
   9   5  -7    2.47    0.40
  -9   5   7    2.24    0.41
   9   5  -7    2.52    0.44
  -9   5   6   26.18    1.19
  -9   5   6   26.37    1.21
   9   5  -6   24.31    1.18
  -9   5   5    4.99    0.58
  -9   5   5    3.90    0.51
   9   5  -5    3.43    0.49
   9   5  -5    4.11    0.47
  -9   5   4   17.91    0.95
   9   5  -4   16.83    0.96
  -9   5   4   17.15    1.01
  -9   5   3    2.99    0.44
   9   5  -3    2.83    0.48
  -9   5   3    2.21    0.51
  -9  -5   3    2.70    0.38
   9  -5  -3    2.56    0.25
  -9   5   2   25.17    1.38
   9   5  -2   27.04    1.23
  -9   5   2   26.20    1.16
   9  -5  -2   25.14    0.87
  -9  -5   2   25.62    0.96
  -9  -5   2   25.93    1.05
  -9   5   1    2.33    0.39
   9   5  -1    2.58    0.47
  -9   5   1    1.81    0.59
  -9  -5   1    2.64    0.33
   9  -5  -1    2.34    0.29
  -9  -5   1    2.18    0.34
  -9   5   0   17.75    1.27
  -9   5   0   17.44    0.91
   9   5   0   16.13    0.93
   9  -5   0   17.48    0.74
  -9  -5   0   17.11    0.76
  -9  -5   0   19.41    0.87
  -9   5  -1    0.59    0.56
  -9   5  -1    1.25    0.31
   9   5   1    1.14    0.39
  -9  -5  -1    1.07    0.23
   9  -5   1    1.57    0.27
  -9  -5  -1    1.47    0.28
  -9   5  -2    0.42    0.54
   9   5   2    0.28    0.27
  -9   5  -2    0.52    0.24
  -9  -5  -2    0.57    0.19
   9  -5   2    0.88    0.22
  -9  -5  -2    0.53    0.20
  -9   5  -3    0.28    0.21
  -9   5  -3    0.37    0.45
   9   5   3    0.03    0.30
  -9  -5  -3    0.04    0.14
  -9  -5  -3    0.28    0.18
   9  -5   3    0.36    0.20
   9   5   4    8.92    0.73
  -9   5  -4    9.37    1.11
   9  -5   4   11.21    0.67
  -9  -5  -4   11.06    0.65
  -9   5  -5   -0.30    0.29
  -9  -5  -5    0.33    0.18
  -9   5  -6   18.59    1.34
  -9  -5  -6   18.34    0.87
   9   6  -8    9.58    0.74
  -9   6   8    9.27    0.78
   9   6  -7    6.08    0.67
  -9   6   7    6.08    0.72
  -9   6   6    0.63    0.33
   9   6  -6    0.17    0.32
  -9   6   5    0.33    0.28
   9   6  -5    0.23    0.34
   9   6  -4   -0.32    0.33
  -9   6   4    0.37    0.24
   9  -6  -4    0.10    0.08
  -9   6   3    3.11    0.52
  -9   6   3    2.90    0.67
   9   6  -3    4.09    0.61
   9  -6  -3    3.34    0.31
  -9   6   2   36.68    1.59
   9   6  -2   40.68    1.67
  -9   6   2   36.46    1.88
  -9  -6   2   39.29    1.34
  -9  -6   2   39.30    1.45
   9  -6  -2   39.23    1.22
   9   6  -1   18.98    1.10
  -9   6   1   18.84    1.03
  -9   6   1   17.71    1.32
  -9  -6   1   18.80    0.93
  -9  -6   1   20.20    0.87
   9  -6  -1   19.48    0.80
   9   6   0    0.64    0.37
  -9   6   0   -0.81    0.45
  -9   6   0    0.66    0.27
   9  -6   0    0.70    0.21
  -9  -6   0    0.57    0.23
  -9  -6   0    0.83    0.23
  -9   6  -1    3.19    0.73
   9   6   1    3.87    0.62
  -9   6  -1    4.12    0.53
   9  -6   1    4.83    0.49
  -9  -6  -1    3.51    0.42
  -9  -6  -1    4.23    0.50
   9   6   2   14.00    0.99
  -9   6  -2   15.03    1.27
  -9   6  -2   16.53    0.93
   9  -6   2   15.68    0.81
  -9  -6  -2   14.27    0.75
  -9  -6  -2   15.55    0.82
  -9   6  -3    1.61    0.57
  -9   6  -3    1.71    0.36
   9   6   3    1.28    0.46
  -9  -6  -3    2.03    0.32
  -9  -6  -3    2.38    0.37
   9  -6   3    1.68    0.34
   9   6   4    6.08    0.74
  -9   6  -4    5.69    0.90
   9  -6   4    5.47    0.58
  -9  -6  -4    4.20    0.49
   9   7  -3    4.40    0.73
  -9   7   3    4.21    0.64
   9  -7  -3    3.60    0.34
   9   7  -2    0.52    0.42
  -9   7   2    0.77    0.35
   9  -7  -2    0.39    0.17
  -9  -7   2    1.04    0.30
   9   7  -1    2.88    0.61
  -9   7   1    5.47    0.68
  -9  -7   1    5.17    0.60
  -9  -7   1    5.62    0.55
   9  -7  -1    5.66    0.51
  -9   7   0   -0.69    0.47
  10   0 -13    0.10    0.19
  10   0 -12    1.36    0.38
  10   0 -11    0.04    0.14
  10   0 -11    0.12    0.18
  10   0 -10   37.90    1.35
  10   0  -9   -0.09    0.10
  10   0  -9    0.07    0.11
  10   0  -8  227.65    6.71
  10   0  -8  225.39    5.83
 -10   0   8  226.91    6.75
  10   0  -7    0.05    0.09
 -10   0   7   -0.10    0.08
  10   0  -7    0.03    0.11
 -10   0   6    1.67    0.30
  10   0  -6    1.56    0.29
  10   0  -6    2.15    0.28
  10   0  -5    0.01    0.09
 -10   0   5    0.16    0.11
  10   0  -5    0.13    0.11
  10   0  -4  244.26    7.01
  10   0  -4  242.99    6.15
 -10   0   4  243.14    6.99
 -10   0   3    0.07    0.09
  10   0  -3   -0.02    0.08
 -10   0   2   95.64    3.12
  10   0  -2  108.27    2.79
  10   0  -1    0.05    0.09
 -10   0   1    0.04    0.10
  10   0   0    7.94    0.42
 -10   0   0    6.69    0.49
 -10   0  -1   -0.16    0.24
  10   0   1    0.08    0.08
 -10   0  -2  150.68    4.62
  10   0   2  145.03    3.78
  10   0   3   -0.09    0.06
 -10   0  -3   -0.17    0.37
 -10   0  -4  102.43    3.46
 -10   0  -5    0.07    0.32
 -10   0  -6   24.27    1.27
 -10   0  -7   -0.36    0.15
 -10   0  -8   11.10    0.85
 -10   1  13    1.66    0.34
  10   1 -13    1.05    0.37
  10  -1 -13    0.86    0.30
  10   1 -12    7.92    0.75
 -10   1  12    6.91    0.65
  10  -1 -12    7.56    0.69
 -10   1  11   13.00    0.89
  10   1 -11   13.07    0.91
  10   1 -11   12.24    0.67
  10  -1 -11   11.79    0.68
  10   1 -10    6.67    0.48
  10   1 -10    6.02    0.68
 -10   1  10    6.45    0.58
  10  -1 -10    6.56    0.59
  10  -1 -10    6.83    0.49
  10   1  -9    1.73    0.28
 -10   1   9    1.40    0.32
  10   1  -9    1.64    0.37
  10  -1  -9    1.67    0.33
  10  -1  -9    1.89    0.30
 -10   1   8    4.92    0.47
  10   1  -8    4.59    0.54
  10   1  -8    4.25    0.43
  10  -1  -8    4.20    0.51
  10  -1  -8    4.38    0.43
 -10   1   7    9.99    0.64
  10   1  -7    9.24    0.63
  10   1  -7   10.14    0.56
  10  -1  -7    8.95    0.61
  10  -1  -7   10.18    0.57
 -10   1   6    0.79    0.21
  10   1  -6    0.63    0.18
  10   1  -6    0.87    0.21
 -10  -1   6    0.74    0.21
  10  -1  -6    0.81    0.20
  10  -1  -6    0.93    0.22
  10   1  -5    8.43    0.48
 -10   1   5    7.76    0.52
  10   1  -5    7.01    0.50
 -10  -1   5    6.85    0.50
  10  -1  -5    7.39    0.46
  10  -1  -5    7.13    0.51
 -10   1   4   31.48    1.24
  10   1  -4   33.37    1.25
  10   1  -4   30.62    1.11
 -10  -1   4   30.26    1.23
  10  -1  -4   31.57    0.86
  10  -1  -4   32.12    1.12
  10   1  -3   16.45    0.71
  10   1  -3   16.72    0.77
  10  -1  -3   16.36    0.54
 -10  -1   3   15.68    0.75
  10  -1  -3   15.47    0.69
 -10  -1   3   16.34    0.64
 -10   1   2   27.45    1.14
  10   1  -2   28.02    1.00
  10  -1  -2   27.40    0.99
 -10  -1   2   28.01    0.93
 -10  -1   2   28.10    0.87
 -10  -1   2   27.98    1.08
  10   1  -1   20.06    0.77
 -10   1   1   19.57    0.92
 -10  -1   1   18.98    0.82
  10  -1  -1   18.67    0.75
 -10  -1   1   18.80    0.73
 -10  -1   1   18.66    0.69
 -10   1   0   44.07    1.68
  10   1   0   43.50    1.38
 -10  -1   0   43.92    1.33
  10  -1   0   43.67    1.37
 -10  -1   0   44.91    1.56
  10   1   1   16.59    0.68
 -10   1  -1   17.14    0.97
 -10  -1  -1   17.31    0.84
 -10  -1  -1   17.29    0.72
  10  -1   1   16.67    0.68
  10   1   2   10.15    0.49
 -10   1  -2   10.90    0.91
 -10  -1  -2   10.20    0.55
  10  -1   2   10.24    0.48
 -10  -1  -2   10.20    0.74
 -10   1  -3    4.16    0.67
  10   1   3    4.08    0.30
  10  -1   3    4.82    0.35
  10  -1   3    4.58    0.30
 -10  -1  -3    4.41    0.43
 -10  -1  -3    4.93    0.61
 -10   1  -4   28.96    1.47
 -10  -1  -4   28.86    1.07
 -10  -1  -4   27.52    1.30
  10  -1   4   27.97    1.02
 -10   1  -5    0.02    0.36
 -10  -1  -5   -0.06    0.26
 -10  -1  -5   -0.04    0.12
 -10   1  -6    2.08    0.51
 -10  -1  -6    2.38    0.36
 -10   1  -7    1.26    0.37
 -10  -1  -7    0.79    0.24
 -10   1  -8   -0.04    0.22
 -10  -1  -8    0.33    0.20
 -10   2  12    1.11    0.28
  10   2 -12    0.21    0.24
  10  -2 -12    0.26    0.21
  10   2 -11    7.81    0.54
  10   2 -11    7.48    0.70
 -10   2  11    8.34    0.68
  10  -2 -11    8.94    0.69
  10  -2 -11    7.90    0.58
  10   2 -10    0.63    0.25
  10   2 -10    0.64    0.20
 -10   2  10    0.65    0.24
  10  -2 -10    0.50    0.22
  10  -2 -10    0.54    0.22
 -10   2   9   24.36    1.18
  10   2  -9   25.88    1.28
  10   2  -9   25.43    1.04
  10  -2  -9   24.78    1.06
  10  -2  -9   24.16    1.18
 -10   2   8    3.90    0.49
  10   2  -8    4.29    0.53
  10   2  -8    4.61    0.46
  10  -2  -8    4.06    0.44
  10  -2  -8    4.35    0.51
  10   2  -7    0.50    0.16
  10   2  -7    0.25    0.17
 -10   2   7    0.37    0.17
  10  -2  -7    0.37    0.20
  10  -2  -7    0.47    0.19
  10   2  -6    0.07    0.13
 -10   2   6    0.01    0.11
  10   2  -6    0.05    0.09
  10  -2  -6    0.08    0.13
  10   2  -5    2.12    0.32
 -10   2   5    2.01    0.31
  10   2  -5    1.85    0.28
  10  -2  -5    1.95    0.29
 -10  -2   5    2.45    0.35
  10   2  -4   15.45    0.73
 -10   2   4   14.59    0.78
  10   2  -4   16.00    0.77
  10  -2  -4   15.38    0.72
  10  -2  -4   15.42    0.49
 -10  -2   4   15.54    0.77
  10   2  -3    0.13    0.10
  10   2  -3    0.02    0.08
 -10   2   3    0.07    0.14
 -10  -2   3   -0.07    0.08
 -10  -2   3   -0.08    0.06
  10  -2  -3    0.14    0.12
 -10   2   2    2.76    0.38
  10   2  -2    2.35    0.30
 -10  -2   2    2.68    0.28
  10  -2  -2    2.32    0.30
 -10  -2   2    2.70    0.31
 -10  -2   2    2.91    0.27
  10   2  -1   13.49    0.64
 -10   2   1   13.95    0.81
 -10  -2   1   13.72    0.62
  10  -2  -1   12.95    0.62
 -10  -2   1   13.08    0.57
 -10   2   0   26.82    1.30
 -10  -2   0   27.08    0.91
  10  -2   0   26.54    0.99
  10  -2   0   27.70    0.90
 -10  -2   0   27.97    0.98
 -10  -2   0   26.67    1.03
 -10   2  -1   -0.06    0.35
  10   2   1    0.21    0.12
 -10  -2  -1   -0.08    0.18
  10  -2   1    0.03    0.09
 -10  -2  -1    0.15    0.11
  10  -2   1    0.23    0.13
 -10   2  -2    0.01    0.46
  10   2   2    0.32    0.13
 -10  -2  -2    0.35    0.31
  10  -2   2    0.32    0.15
 -10  -2  -2    0.49    0.17
  10  -2   2    0.26    0.14
  10   2   3    1.06    0.19
 -10   2  -3    0.98    0.47
 -10  -2  -3    0.64    0.19
  10  -2   3    1.13    0.22
  10  -2   3    0.83    0.18
 -10  -2  -3    0.85    0.34
 -10   2  -4    0.74    0.45
  10  -2   4    1.21    0.24
 -10  -2  -4    1.63    0.29
 -10   2  -5    0.76    0.44
 -10  -2  -5    1.87    0.31
 -10   2  -6    1.08    0.46
 -10  -2  -6    1.67    0.30
 -10   2  -7    3.37    0.61
 -10  -2  -7    3.52    0.43
 -10   2  -8    1.08    0.41
 -10  -2  -8    1.49    0.32
  10   3 -12    5.35    0.74
  10  -3 -12    4.93    0.64
 -10   3  11    0.62    0.24
 -10   3  11    0.88    0.23
  10   3 -11    0.54    0.27
  10  -3 -11    0.79    0.29
  10  -3 -11    0.62    0.28
  10   3 -10   20.60    0.96
  10   3 -10   18.76    1.16
 -10   3  10   22.28    1.08
  10  -3 -10   21.72    1.04
  10  -3 -10   19.26    1.08
 -10   3   9   18.26    0.95
  10   3  -9   19.16    1.08
  10   3  -9   18.48    0.88
  10  -3  -9   18.33    0.93
  10   3  -8   15.10    0.77
 -10   3   8   14.76    0.82
  10   3  -8   13.79    0.88
  10  -3  -8   13.87    0.79
  10   3  -7    9.15    0.59
  10   3  -7    9.29    0.66
 -10   3   7    9.57    0.62
  10  -3  -7    9.65    0.63
  10   3  -6   37.91    1.65
  10   3  -6   48.01    1.58
  10  -3  -6   48.10    1.61
  10   3  -5   26.29    1.08
 -10   3   5   27.04    1.18
  10  -3  -5   26.50    0.68
  10  -3  -5   26.68    1.10
 -10   3   4   25.48    1.13
  10   3  -4   24.89    1.02
 -10  -3   4   25.05    1.07
  10  -3  -4   24.36    1.03
  10   3  -3   70.15    2.16
  10   3  -3   70.75    2.27
 -10   3   3   69.28    2.43
  10  -3  -3   71.17    2.17
 -10  -3   3   70.32    2.28
  10   3  -2   13.97    0.71
  10   3  -2   14.33    0.67
 -10   3   2   14.54    0.86
  10  -3  -2   13.43    0.70
 -10  -3   2   14.28    0.66
 -10  -3   2   13.52    0.59
 -10  -3   2   14.95    0.67
 -10   3   1    1.58    0.41
  10   3  -1    1.64    0.28
 -10  -3   1    1.42    0.23
 -10  -3   1    1.06    0.18
 -10  -3   1    1.28    0.24
  10  -3  -1    1.49    0.28
  10  -3  -1    1.37    0.20
  10   3   0  132.78    3.59
 -10   3   0  128.09    4.29
 -10  -3   0  128.82    3.19
  10  -3   0  129.90    3.57
  10  -3   0  133.18    3.21
 -10  -3   0  136.42    3.33
 -10  -3   0  128.78    3.81
  10   3   1    0.09    0.13
 -10   3  -1    0.22    0.40
 -10  -3  -1    0.07    0.12
  10  -3   1   -0.02    0.13
  10  -3   1    0.19    0.12
 -10  -3  -1   -0.04    0.10
 -10   3  -2    1.46    0.60
 -10   3  -2    1.34    0.24
  10   3   2    1.33    0.25
  10  -3   2    1.45    0.25
 -10  -3  -2    1.50    0.28
  10  -3   2    1.10    0.25
 -10   3  -3   43.48    1.42
  10   3   3   43.33    1.45
 -10   3  -3   41.76    2.01
 -10  -3  -3   44.89    1.44
  10  -3   3   44.87    1.41
 -10   3  -4   21.06    1.39
 -10  -3  -4   18.99    0.85
  10  -3   4   19.70    0.86
 -10   3  -5    0.33    0.43
 -10  -3  -5    0.17    0.16
 -10   3  -6   12.11    1.07
 -10  -3  -6   12.90    0.70
 -10   3  -7   12.76    1.05
 -10  -3  -7   11.80    0.69
  10   4 -11   10.92    0.90
 -10   4  11   12.22    0.80
 -10   4  10    1.77    0.38
  10   4 -10    2.01    0.44
  10   4 -10    2.06    0.36
  10  -4 -10    2.21    0.44
  10   4  -9    0.56    0.21
  10   4  -9    0.85    0.29
 -10   4   9    0.61    0.26
  10  -4  -9    0.58    0.28
  10   4  -8   13.81    0.79
  10   4  -8   14.67    0.92
 -10   4   8   14.71    0.85
 -10   4   8   14.23    0.81
  10  -4  -8   15.79    0.90
 -10   4   7    6.83    0.53
 -10   4   7    6.52    0.64
  10   4  -7    5.35    0.51
  10   4  -7    6.25    0.52
  10  -4  -7    6.88    0.68
 -10   4   6    1.96    0.35
  10   4  -6    2.31    0.38
  10   4  -6    2.63    0.39
 -10   4   6    2.17    0.36
  10  -4  -6    1.89    0.36
  10   4  -5   36.05    1.40
  10   4  -5   36.18    1.44
 -10   4   5   36.08    1.41
 -10   4   5   35.09    1.48
  10  -4  -5   35.78    0.89
  10  -4  -5   38.44    1.47
 -10   4   4   32.33    1.39
 -10   4   4   32.22    1.29
  10   4  -4   32.86    1.26
  10   4  -4   30.99    1.26
 -10  -4   4   31.95    1.28
  10  -4  -4   30.71    1.29
 -10   4   3   -0.04    0.18
  10   4  -3   -0.09    0.09
 -10   4   3    0.14    0.15
  10   4  -3   -0.08    0.11
 -10  -4   3    0.01    0.09
  10  -4  -3    0.10    0.17
 -10   4   2    0.29    0.19
 -10   4   2    0.57    0.37
  10   4  -2    0.35    0.21
  10  -4  -2    0.39    0.12
 -10  -4   2    0.24    0.13
 -10  -4   2    0.22    0.13
  10  -4  -2    0.36    0.21
 -10   4   1   65.46    2.12
 -10   4   1   64.45    2.56
  10  -4  -1   69.82    1.83
 -10  -4   1   67.01    1.87
  10  -4  -1   67.31    2.16
 -10  -4   1   68.60    1.99
 -10   4   0    0.17    0.16
 -10   4   0    0.01    0.46
  10   4   0    0.14    0.18
 -10  -4   0   -0.09    0.08
  10  -4   0    0.38    0.14
 -10  -4   0    0.04    0.12
  10  -4   0   -0.08    0.17
 -10   4  -1   17.65    0.84
 -10   4  -1   17.83    1.24
 -10  -4  -1   14.75    0.71
  10  -4   1   18.20    0.76
 -10  -4  -1   18.23    0.82
 -10   4  -2   18.27    1.30
 -10   4  -2   18.97    0.88
 -10  -4  -2   19.53    0.83
 -10  -4  -2   19.38    0.86
  10  -4   2   18.79    0.81
 -10   4  -3    4.43    0.46
 -10   4  -3    4.23    0.81
  10  -4   3    5.15    0.50
 -10  -4  -3    5.47    0.53
 -10   4  -4    0.13    0.45
  10   4   4    0.02    0.14
 -10  -4  -4   -0.11    0.10
  10  -4   4   -0.19    0.09
 -10   4  -5   13.07    1.13
 -10  -4  -5   13.79    0.73
 -10   4  -6    5.39    0.84
 -10  -4  -6    5.37    0.52
  10   5  -9    0.28    0.19
  10   5  -9    1.03    0.32
 -10   5   9    1.19    0.35
  10   5  -8    3.92    0.50
  10   5  -8    2.95    0.49
 -10   5   8    2.80    0.47
  10   5  -7    6.05    0.56
 -10   5   7    4.65    0.59
 -10   5   7    6.15    0.49
  10   5  -7    4.98    0.57
  10   5  -6    0.05    0.16
  10   5  -6   -0.16    0.11
 -10   5   6    0.08    0.23
 -10   5   5    2.79    0.45
  10   5  -5    1.81    0.35
 -10   5   5    1.95    0.38
 -10   5   4    2.08    0.38
  10   5  -4    1.55    0.38
 -10   5   4    2.48    0.49
  10   5  -3    2.22    0.41
 -10   5   3    1.37    0.47
 -10   5   3    1.25    0.32
  10  -5  -3    1.40    0.20
  10   5  -2    1.96    0.42
 -10   5   2    2.39    0.41
 -10   5   2    1.97    0.59
  10  -5  -2    2.54    0.28
 -10  -5   2    2.20    0.31
 -10  -5   2    2.87    0.40
 -10   5   1    1.77    0.35
  10   5  -1    1.11    0.35
 -10   5   1    0.93    0.55
 -10  -5   1    1.63    0.28
 -10  -5   1    1.37    0.28
  10  -5  -1    1.68    0.25
 -10   5   0    7.24    0.96
  10   5   0    6.02    0.64
 -10   5   0    7.72    0.61
  10  -5   0    7.79    0.48
 -10  -5   0    7.06    0.53
 -10  -5   0    6.83    0.48
 -10   5  -1    0.02    0.16
  10   5   1   -0.33    0.27
 -10   5  -1    0.16    0.48
  10  -5   1    0.03    0.12
 -10  -5  -1    0.16    0.14
 -10  -5  -1    0.24    0.17
  10   5   2   -0.72    0.22
 -10   5  -2    0.14    0.19
 -10   5  -2   -0.30    0.42
  10  -5   2    0.03    0.12
 -10  -5  -2   -0.23    0.10
 -10  -5  -2   -0.10    0.12
 -10   5  -3    3.50    0.80
  10   5   3    3.49    0.51
  10  -5   3    2.83    0.41
 -10  -5  -3    3.09    0.41
 -10  -5  -3    3.30    0.41
 -10   5  -4    0.04    0.43
  10   5   4    0.22    0.31
 -10  -5  -4    0.36    0.19
  10  -5   4    0.13    0.19
 -10   5  -5    4.34    0.81
 -10  -5  -5    3.48    0.45
  10   6  -7   11.16    0.81
 -10   6   7   11.27    0.87
  10   6  -6    0.23    0.24
 -10   6   6    0.06    0.21
  10   6  -5    2.82    0.49
 -10   6   5    4.06    0.58
 -10   6   4    0.39    0.27
 -10   6   4    0.41    0.45
  10   6  -4    0.70    0.34
  10   6  -3    1.22    0.42
 -10   6   3    1.22    0.35
 -10   6   3    0.44    0.52
  10  -6  -3    1.21    0.20
  10   6  -2    2.17    0.51
 -10   6   2    3.14    0.51
 -10   6   2    2.54    0.70
  10  -6  -2    2.54    0.30
 -10  -6   2    2.69    0.43
 -10   6   1   24.61    1.60
  10   6  -1   23.08    1.25
 -10   6   1   26.30    1.27
 -10  -6   1   26.13    1.05
  10  -6  -1   25.07    0.96
 -10  -6   1   26.52    1.15
 -10   6   0    1.85    0.37
 -10   6   0    1.26    0.65
  10   6   0    0.44    0.36
 -10  -6   0    1.05    0.25
 -10  -6   0    1.29    0.31
  10  -6   0    0.89    0.23
 -10   6  -1    6.36    0.95
 -10   6  -1    8.23    0.69
  10   6   1    7.24    0.80
 -10  -6  -1    6.82    0.59
  10  -6   1    6.94    0.52
 -10  -6  -1    6.62    0.63
 -10   6  -2    1.93    0.40
 -10   6  -2   -0.03    0.57
  10   6   2    1.22    0.46
 -10  -6  -2    1.15    0.29
 -10  -6  -2    1.90    0.35
  10  -6   2    1.47    0.31
  10   6   3    2.25    0.54
 -10   6  -3    2.32    0.71
 -10  -6  -3    2.73    0.42
  10  -6   3    2.70    0.41
 -10  -6  -3    2.65    0.39
  11   0 -13    0.11    0.20
  11   0 -12    6.55    0.76
  11   0 -11   -0.14    0.13
  11   0 -11   -0.02    0.17
 -11   0  11    0.22    0.23
  11   0 -10    0.68    0.21
 -11   0  10    0.31    0.23
  11   0 -10    0.52    0.24
  11   0  -9    0.15    0.15
 -11   0   9   -0.05    0.11
  11   0  -9    0.05    0.12
  11   0  -8   -0.04    0.11
 -11   0   8    0.23    0.15
  11   0  -8    0.18    0.13
  11   0  -7   -0.06    0.11
 -11   0   7   -0.05    0.09
  11   0  -7    0.08    0.12
  11   0  -6  146.35    4.45
  11   0  -6  144.45    3.88
 -11   0   6  143.46    4.45
  11   0  -5    0.08    0.09
 -11   0   5   -0.04    0.08
  11   0  -5   -0.02    0.10
  11   0  -4    5.92    0.41
 -11   0   4    5.82    0.44
 -11   0   3   -0.05    0.08
  11   0  -3   -0.05    0.07
 -11   0   2   82.52    2.68
  11   0  -2   84.09    2.37
  11   0  -1    0.10    0.09
 -11   0   1    0.00    0.10
  11   0   0    5.68    0.37
 -11   0   0    4.93    0.48
  11   0   1   -0.05    0.07
 -11   0  -1    0.05    0.30
 -11   0  -2   90.74    3.11
  11   0   2   89.90    2.47
 -11   0  -3   -0.15    0.34
  11   0   3    0.10    0.10
 -11   0  -4   73.61    2.72
 -11   0  -5   -0.23    0.28
 -11   0  -6    0.44    0.35
 -11   0  -7   -0.26    0.18
 -11   1  12    0.37    0.18
  11   1 -12    0.07    0.23
  11  -1 -12   -0.11    0.13
  11   1 -11    8.89    0.77
  11   1 -11    8.93    0.58
 -11   1  11    7.97    0.70
  11  -1 -11    9.18    0.60
  11  -1 -11    8.59    0.71
  11   1 -10    7.14    0.65
 -11   1  10    7.13    0.64
  11   1 -10    7.30    0.52
  11  -1 -10    7.84    0.54
  11  -1 -10    6.91    0.63
 -11   1   9   13.10    0.85
  11   1  -9   14.82    0.74
  11  -1  -9   14.38    0.88
  11  -1  -9   15.02    0.76
 -11   1   8   17.01    0.93
  11   1  -8   16.24    0.91
  11   1  -8   15.32    0.76
  11  -1  -8   16.79    0.80
 -11  -1   8   16.00    0.93
  11  -1  -8   15.95    0.90
 -11   1   7   38.31    1.57
  11   1  -7   38.95    1.37
 -11  -1   7   40.80    1.62
  11  -1  -7   38.43    1.37
  11  -1  -7   39.12    1.57
  11   1  -6    0.11    0.12
 -11   1   6    0.00    0.10
  11   1  -6    0.09    0.11
  11  -1  -6    0.12    0.12
 -11  -1   6    0.08    0.12
  11  -1  -6    0.30    0.16
  11   1  -5   57.32    1.98
  11   1  -5   55.57    1.77
 -11  -1   5   55.78    1.98
  11  -1  -5   54.38    1.75
  11   1  -4   11.87    0.66
 -11   1   4   10.20    0.63
  11   1  -4   12.07    0.61
  11  -1  -4   11.57    0.59
 -11  -1   4   10.96    0.64
 -11   1   3   68.75    2.34
  11   1  -3   69.67    2.07
  11  -1  -3   70.21    2.06
 -11   1   2   -0.04    0.11
  11   1  -2    0.08    0.10
  11  -1  -2    0.15    0.11
 -11  -1   2   -0.01    0.10
 -11  -1   2    0.13    0.10
 -11   1   1    0.18    0.17
  11   1  -1    0.19    0.11
 -11  -1   1    0.07    0.12
 -11  -1   1    0.06    0.09
  11  -1  -1    0.05    0.09
  11   1   0   29.66    1.06
 -11   1   0   29.54    1.34
 -11  -1   0   29.73    1.20
  11  -1   0   30.18    1.05
 -11  -1   0   30.97    1.06
 -11   1  -1   51.28    2.04
  11   1   1   51.10    1.58
  11  -1   1   52.19    1.57
 -11  -1  -1   50.90    1.56
 -11  -1  -1   50.87    1.87
 -11   1  -2   18.89    1.17
  11   1   2   19.83    0.78
  11  -1   2   20.13    0.76
 -11  -1  -2   20.25    0.85
 -11  -1  -2   18.67    1.05
  11   1   3    4.75    0.33
 -11   1  -3    4.39    0.70
  11  -1   3    4.88    0.33
 -11  -1  -3    4.76    0.65
 -11  -1  -3    5.40    0.50
 -11   1  -4   11.03    0.94
 -11  -1  -4   10.11    0.81
 -11  -1  -4   11.32    0.64
 -11   1  -5    1.82    0.55
 -11  -1  -5    2.16    0.48
 -11  -1  -5    2.02    0.34
 -11   1  -6   12.82    1.02
 -11  -1  -6   14.27    0.76
 -11   1  -7    8.26    0.80
 -11  -1  -7    7.61    0.57
 -11   1  -8    2.00    0.50
 -11  -1  -8    1.97    0.36
  11   2 -12    1.57    0.41
 -11   2  12    1.61    0.35
  11  -2 -12    1.38    0.37
 -11   2  11   27.40    1.38
  11   2 -11   28.41    1.17
  11   2 -11   31.18    1.53
  11  -2 -11   28.08    1.21
  11  -2 -11   28.09    1.40
  11   2 -10    0.38    0.23
  11   2 -10    0.31    0.18
 -11   2  10    0.29    0.19
  11  -2 -10    0.33    0.23
  11  -2 -10    0.38    0.21
  11   2  -9    2.66    0.47
 -11   2   9    2.69    0.44
  11   2  -9    2.01    0.32
  11  -2  -9    2.56    0.37
  11  -2  -9    2.76    0.43
 -11   2   8   10.89    0.71
  11   2  -8   11.20    0.65
  11   2  -8   11.17    0.75
  11  -2  -8   11.24    0.75
  11  -2  -8   11.44    0.67
  11   2  -7   72.74    2.14
 -11   2   7   70.97    2.37
  11   2  -7   57.32    2.33
  11  -2  -7   68.92    2.13
  11   2  -6    1.72    0.31
  11   2  -6    2.40    0.33
 -11   2   6    2.90    0.40
 -11  -2   6    1.88    0.34
  11  -2  -6    2.24    0.33
  11   2  -5   29.66    1.13
  11   2  -5   29.50    1.22
 -11   2   5   27.17    1.21
 -11  -2   5   28.78    1.23
  11  -2  -5   29.39    1.13
  11   2  -4   12.37    0.67
 -11   2   4   11.83    0.71
  11   2  -4   13.29    0.67
  11  -2  -4   12.52    0.66
 -11  -2   4   12.72    0.69
  11   2  -3    4.01    0.36
 -11   2   3    4.05    0.48
  11   2  -3    5.04    0.39
 -11  -2   3    4.69    0.38
  11  -2  -3    4.49    0.44
 -11   2   2    2.49    0.40
  11   2  -2    2.31    0.31
 -11  -2   2    2.87    0.33
 -11  -2   2    2.87    0.34
  11  -2  -2    2.23    0.30
 -11   2   1   23.48    1.14
  11   2  -1   23.24    0.92
 -11  -2   1   20.76    0.90
 -11  -2   1   22.42    0.87
  11  -2  -1   22.33    0.89
 -11  -2   1   20.85    0.80
 -11   2   0    0.96    0.39
  11   2   0    0.67    0.18
 -11  -2   0    0.60    0.17
  11  -2   0    0.42    0.16
 -11  -2   0    0.53    0.17
 -11  -2   0    1.12    0.23
 -11   2  -1   58.67    2.33
  11   2   1   58.80    1.79
  11  -2   1   58.29    1.77
 -11  -2  -1   56.75    1.72
 -11  -2  -1   58.38    1.99
  11  -2   1   56.63    1.64
 -11   2  -2    2.75    0.67
  11   2   2    3.41    0.36
 -11  -2  -2    3.99    0.42
  11  -2   2    3.82    0.39
  11  -2   2    3.52    0.35
 -11  -2  -2    3.45    0.49
  11   2   3   42.08    1.37
 -11   2  -3   40.74    2.00
 -11  -2  -3   42.79    1.41
  11  -2   3   43.28    1.38
 -11   2  -4   -0.35    0.44
  11  -2   4    0.05    0.12
 -11  -2  -4    0.14    0.15
 -11   2  -5   13.50    1.14
 -11  -2  -5   14.68    0.75
 -11   2  -6   -0.67    0.33
 -11  -2  -6   -0.22    0.14
 -11   2  -7   -0.10    0.32
 -11  -2  -7   -0.05    0.16
  11   3 -11    0.13    0.16
  11   3 -11    0.07    0.20
  11  -3 -11   -0.19    0.15
  11  -3 -11   -0.14    0.19
  11   3 -10    2.90    0.41
  11   3 -10    2.54    0.48
 -11   3  10    3.62    0.48
  11  -3 -10    2.96    0.45
 -11   3   9    1.62    0.33
  11   3  -9    1.22    0.33
  11   3  -9    1.51    0.30
  11  -3  -9    1.30    0.31
  11   3  -8    2.59    0.46
 -11   3   8    2.36    0.38
  11   3  -8    2.66    0.37
  11  -3  -8    1.89    0.34
  11   3  -7   15.49    0.80
  11   3  -7   15.95    0.89
  11  -3  -7   13.67    0.80
  11   3  -6    5.79    0.48
  11   3  -6    6.47    0.53
 -11   3   6    6.04    0.51
  11  -3  -6    5.85    0.49
 -11   3   5    9.00    0.63
  11   3  -5    8.09    0.56
  11  -3  -5    9.10    0.59
 -11  -3   5    9.26    0.61
  11  -3  -5    9.03    0.32
 -11   3   4   11.84    0.74
  11   3  -4   12.61    0.69
  11   3  -4   12.16    0.68
  11  -3  -4   12.91    0.70
 -11  -3   4   13.21    0.71
 -11   3   3   70.29    2.50
  11   3  -3   72.16    2.21
  11   3  -3   73.32    2.32
 -11  -3   3   68.38    2.32
  11  -3  -3   71.49    2.21
  11   3  -2   52.28    1.75
 -11   3   2   53.16    2.05
 -11  -3   2   52.62    1.77
  11  -3  -2   53.66    1.76
 -11   3   1   -0.23    0.24
  11   3  -1   -0.06    0.10
  11  -3  -1   -0.08    0.10
  11  -3  -1    0.00    0.08
 -11  -3   1   -0.07    0.09
 -11  -3   1   -0.08    0.13
 -11  -3   1    0.14    0.10
  11   3   0    1.14    0.23
 -11   3   0    1.20    0.45
  11  -3   0    1.29    0.22
 -11  -3   0    0.76    0.19
 -11  -3   0    0.88    0.21
  11  -3   0    0.75    0.22
 -11   3  -1    3.78    0.69
  11   3   1    3.63    0.40
 -11  -3  -1    4.04    0.44
  11  -3   1    3.51    0.37
  11  -3   1    3.98    0.42
 -11  -3  -1    4.28    0.41
  11   3   2   11.01    0.61
 -11   3  -2   12.41    1.07
 -11   3  -2   10.51    0.59
 -11  -3  -2   11.10    0.63
  11  -3   2   11.36    0.62
  11  -3   2   10.31    0.57
  11   3   3   13.56    0.68
 -11   3  -3   12.91    1.13
 -11  -3  -3   12.42    0.68
  11  -3   3   13.23    0.68
 -11   3  -4    6.03    0.93
 -11  -3  -4    6.71    0.51
  11  -3   4    6.36    0.49
 -11   3  -5   11.86    1.23
 -11  -3  -5   11.93    0.69
 -11   3  -6    0.36    0.46
 -11  -3  -6    1.37    0.31
 -11   3  -7    0.99    0.48
 -11  -3  -7    1.29    0.27
  11   4 -10    0.01    0.16
 -11   4  10    0.28    0.24
  11   4 -10    0.12    0.15
  11  -4 -10   -0.04    0.23
  11   4  -9    1.31    0.30
 -11   4   9    1.42    0.34
  11   4  -9    1.22    0.35
  11  -4  -9    0.95    0.31
  11   4  -8    3.34    0.51
 -11   4   8    4.89    0.43
  11   4  -8    3.54    0.47
 -11   4   8    3.09    0.46
  11  -4  -8    3.01    0.47
 -11   4   7   11.46    0.74
  11   4  -7    9.26    0.71
 -11   4   7   10.91    0.71
  11  -4  -7   11.56    0.75
 -11   4   6    1.74    0.33
  11   4  -6    1.36    0.30
  11   4  -6    1.06    0.26
  11  -4  -6    1.54    0.33
  11   4  -5    2.50    0.36
 -11   4   5    2.90    0.44
  11   4  -5    2.45    0.37
 -11  -4   5    3.10    0.41
  11  -4  -5    3.57    0.48
  11   4  -4   12.57    0.74
 -11   4   4   12.02    0.79
  11   4  -4   11.90    0.67
 -11  -4   4   11.96    0.68
  11  -4  -4   11.51    0.73
 -11   4   3   22.00    1.19
  11   4  -3   22.35    1.04
 -11   4   3   22.03    1.03
  11  -4  -3   22.82    1.05
 -11   4   2   21.13    1.22
 -11   4   2   20.94    1.00
  11   4  -2   22.87    1.02
  11  -4  -2   21.74    0.78
  11  -4  -2   22.77    1.05
 -11  -4   2   22.03    0.95
 -11   4   1    0.73    0.23
  11   4  -1    0.67    0.23
 -11   4   1    0.81    0.43
  11  -4  -1    0.85    0.18
 -11  -4   1    0.96    0.24
 -11  -4   1    0.70    0.20
  11  -4  -1    1.06    0.27
  11   4   0    4.27    0.48
 -11   4   0    4.35    0.48
 -11   4   0    3.97    0.76
  11  -4   0    4.40    0.41
  11  -4   0    3.77    0.47
 -11  -4   0    4.25    0.42
 -11  -4   0    4.08    0.45
 -11   4  -1    3.80    0.80
  11   4   1    3.53    0.43
 -11   4  -1    3.28    0.42
  11  -4   1    3.90    0.40
 -11  -4  -1    2.55    0.34
  11  -4   1    3.19    0.44
 -11  -4  -1    2.88    0.38
  11   4   2    7.40    0.54
 -11   4  -2    6.43    0.94
 -11   4  -2    6.68    0.51
 -11  -4  -2    6.51    0.49
  11  -4   2    6.83    0.48
 -11  -4  -2    7.04    0.51
 -11   4  -3   25.52    1.58
  11   4   3   23.87    1.03
 -11  -4  -3   19.87    0.94
  11  -4   3   23.59    0.98
 -11   4  -4   14.04    1.22
  11  -4   4   15.31    0.79
 -11   4  -5    0.26    0.44
 -11  -4  -5   -0.01    0.13
 -11   4  -6    0.38    0.42
 -11  -4  -6    0.77    0.24
  11   5  -9    0.72    0.28
  11   5  -9    0.28    0.19
 -11   5   9    0.51    0.26
  11   5  -8    3.62    0.50
  11   5  -8    2.85    0.49
 -11   5   8    3.74    0.56
  11   5  -7    1.38    0.34
  11   5  -7    1.16    0.29
 -11   5   7    2.39    0.34
 -11   5   7    0.95    0.30
  11  -5  -7    1.11    0.35
  11   5  -6   22.20    1.11
 -11   5   6   22.33    1.14
 -11   5   6   21.69    1.12
  11  -5  -6   21.50    1.15
 -11   5   5   11.46    0.80
 -11   5   5    9.62    0.72
  11   5  -5    9.83    0.71
  11  -5  -5   12.15    0.82
 -11   5   4    0.36    0.28
 -11   5   4    0.00    0.16
  11   5  -4    0.38    0.20
  11  -5  -4    0.34    0.24
 -11   5   3    1.82    0.53
 -11   5   3    1.59    0.36
 -11   5   2    4.36    0.73
  11   5  -2    3.57    0.51
 -11   5   2    4.22    0.54
  11  -5  -2    4.07    0.37
 -11   5   1    3.36    0.70
 -11   5   1    3.19    0.47
 -11  -5   1    2.94    0.37
 -11  -5   1    2.86    0.41
  11  -5  -1    3.15    0.35
 -11   5   0   38.10    2.04
 -11   5   0   38.72    1.54
 -11  -5   0   39.69    1.35
 -11  -5   0   43.32    1.50
  11  -5   0   38.62    1.30
 -11   5  -1   12.54    1.29
 -11   5  -1   10.53    0.72
 -11  -5  -1   11.37    0.69
  11  -5   1   11.49    0.63
 -11  -5  -1    9.87    0.61
 -11   5  -2    0.86    0.59
  11   5   2    1.46    0.36
 -11   5  -2    1.78    0.37
 -11  -5  -2    1.80    0.32
  11  -5   2    1.77    0.31
 -11  -5  -2    1.85    0.33
  11   5   3    0.35    0.25
 -11   5  -3   -0.28    0.59
  11  -5   3    0.34    0.19
 -11  -5  -3    0.47    0.21
 -11   5  -4   12.74    1.36
  11  -5   4   12.41    0.75
 -11  -5  -4   12.69    0.74
  11   6  -6    1.46    0.37
 -11   6   6    1.55    0.41
 -11   6   5    0.42    0.27
  11   6  -5    0.33    0.27
 -11   6   4   24.35    1.50
 -11   6   4   26.20    1.31
  11   6  -3    1.66    0.44
 -11   6   3    1.71    0.42
 -11   6   3    1.05    0.59
  11  -6  -3    1.11    0.19
 -11   6   2    1.82    0.69
 -11   6   2    2.57    0.45
  11   6  -2    2.11    0.46
  11  -6  -2    2.84    0.33
 -11   6   1   -0.59    0.55
 -11   6   1   -0.14    0.17
  11   6  -1   -0.22    0.26
 -11  -6   1    0.00    0.14
 -11  -6   1   -0.02    0.16
  11  -6  -1   -0.12    0.11
 -11   6   0    3.35    0.52
  11   6   0    2.79    0.50
 -11   6   0    1.45    0.74
 -11  -6   0    2.26    0.40
 -11  -6   0    2.61    0.39
  11  -6   0    2.33    0.34
  11   6   1   16.94    1.07
 -11   6  -1   17.65    1.01
 -11   6  -1   16.06    1.36
 -11  -6  -1   15.97    0.89
 -11  -6  -1   16.92    0.85
  11  -6   1   17.79    0.84
  11   6   2    3.27    0.53
 -11   6  -2    2.93    0.83
 -11   6  -2    3.56    0.51
 -11  -6  -2    3.56    0.46
  11  -6   2    3.07    0.43
 -11  -6  -2    3.38    0.46
  12   0 -12    9.05    0.64
 -12   0  12    9.16    0.80
  12   0 -12   10.94    0.85
 -12   0  11   -0.12    0.14
  12   0 -11   -0.02    0.14
  12   0 -11    0.09    0.18
  12   0 -10   26.92    1.35
 -12   0  10   25.60    1.35
  12   0 -10   26.75    1.12
  12   0  -9    0.06    0.11
 -12   0   9    0.00    0.14
  12   0  -9    0.07    0.15
 -12   0   8    3.31    0.47
  12   0  -8    2.98    0.38
  12   0  -8    3.62    0.49
  12   0  -7    0.06    0.14
  12   0  -7   -0.01    0.11
 -12   0   7    0.00    0.10
  12   0  -6    1.00    0.26
  12   0  -6    1.02    0.23
 -12   0   6    0.92    0.25
 -12   0   5    0.07    0.11
  12   0  -5   -0.05    0.12
  12   0  -5   -0.08    0.08
  12   0  -4   43.47    1.44
 -12   0   4   40.56    1.57
  12   0  -3   -0.02    0.08
 -12   0   3    0.08    0.13
 -12   0   2    2.05    0.34
  12   0  -2    1.89    0.27
 -12   0   1   -0.01    0.16
  12   0  -1   -0.03    0.07
  12   0   0    3.02    0.32
 -12   0   0    2.44    0.41
  12   0   1    0.02    0.09
 -12   0  -1   -0.34    0.30
  12   0   2   11.93    0.57
 -12   0  -2   11.97    0.95
 -12   0  -3   -0.49    0.40
 -12   0  -4   10.70    0.96
 -12   0  -5   -0.46    0.34
 -12   0  -6    1.10    0.43
 -12   1  12    1.89    0.44
  12  -1 -12    1.86    0.42
  12  -1 -12    2.25    0.36
  12   1 -11   24.23    1.07
 -12   1  11   23.19    1.28
  12   1 -11   24.24    1.33
  12  -1 -11   24.00    1.08
  12  -1 -11   23.94    1.28
  12   1 -10    8.42    0.59
  12   1 -10   10.76    0.78
 -12   1  10    9.81    0.75
  12  -1 -10    8.16    0.58
 -12  -1  10    8.49    0.72
  12  -1 -10    7.66    0.67
 -12   1   9    3.08    0.47
  12   1  -9    2.47    0.44
  12   1  -9    2.75    0.38
  12  -1  -9    3.12    0.41
 -12  -1   9    3.24    0.51
  12  -1  -9    2.02    0.38
  12   1  -8    0.35    0.16
 -12   1   8    0.28    0.18
  12   1  -8    0.30    0.19
  12  -1  -8    0.25    0.17
 -12  -1   8    0.20    0.15
  12  -1  -8    0.22    0.15
  12   1  -7    3.27    0.40
  12   1  -7    3.04    0.44
 -12   1   7    3.94    0.49
  12  -1  -7    4.37    0.46
  12  -1  -7    3.58    0.48
 -12  -1   7    3.11    0.44
  12   1  -6   48.27    1.81
  12   1  -6   45.75    1.59
 -12   1   6   46.40    1.78
  12  -1  -6   48.36    1.61
 -12  -1   6   47.71    1.81
  12   1  -5   72.57    2.40
 -12   1   5   69.91    2.40
  12   1  -5   69.12    2.14
 -12  -1   5   66.69    2.38
  12  -1  -5   71.18    2.15
  12   1  -4    6.83    0.47
  12   1  -4    7.27    0.53
  12  -1  -4    7.74    0.49
 -12  -1   4    7.25    0.52
  12   1  -3   25.39    1.00
 -12   1   3   23.58    1.09
 -12  -1   3   25.28    1.06
  12  -1  -3   23.74    0.96
  12   1  -2    1.89    0.28
 -12   1   2    1.33    0.29
 -12  -1   2    1.74    0.30
  12  -1  -2    1.87    0.27
 -12   1   1  133.79    4.18
  12   1  -1  135.22    3.62
  12  -1  -1  135.05    3.59
 -12  -1   1  129.35    4.05
 -12   1   0    1.15    0.36
  12   1   0    0.73    0.17
 -12  -1   0    0.80    0.20
  12  -1   0    1.01    0.20
 -12  -1   0    0.65    0.24
  12   1   1    0.51    0.15
 -12   1  -1    0.49    0.36
  12  -1   1    0.32    0.14
 -12  -1  -1    0.14    0.26
 -12  -1  -1    0.28    0.16
 -12   1  -2   26.33    1.47
  12   1   2   26.12    0.97
 -12  -1  -2   25.64    1.02
 -12  -1  -2   25.82    1.30
  12  -1   2   26.50    0.96
 -12   1  -3   -0.07    0.39
 -12  -1  -3   -0.20    0.11
 -12  -1  -3   -0.11    0.36
 -12   1  -4   -0.34    0.46
 -12  -1  -4   -0.56    0.32
 -12  -1  -4    0.04    0.16
 -12   1  -5   28.27    1.57
 -12  -1  -5   29.96    1.19
 -12   1  -6    3.46    0.69
 -12  -1  -6    3.48    0.47
 -12   1  -7    1.51    0.47
 -12  -1  -7    1.69    0.35
  12   2 -12    2.87    0.56
 -12   2  12    3.29    0.51
  12  -2 -12    2.69    0.51
  12  -2 -12    3.01    0.46
  12   2 -11    0.22    0.17
  12   2 -11    0.25    0.24
 -12   2  11    0.77    0.27
  12  -2 -11    0.02    0.21
  12  -2 -11    0.16    0.16
 -12   2  10    4.63    0.59
  12   2 -10    3.85    0.46
  12   2 -10    4.17    0.61
  12  -2 -10    3.25    0.45
  12  -2 -10    3.59    0.54
 -12   2   9   42.03    1.75
  12   2  -9   40.64    1.54
  12  -2  -9   43.08    1.59
  12  -2  -9   44.53    1.82
  12   2  -8    4.43    0.56
  12   2  -8    4.42    0.48
 -12   2   8    3.69    0.49
  12  -2  -8    5.13    0.53
  12  -2  -8    4.63    0.58
 -12  -2   8    4.32    0.56
  12   2  -7    2.49    0.36
 -12   2   7    2.39    0.39
  12   2  -7    4.19    0.49
 -12  -2   7    2.54    0.42
  12  -2  -7    2.53    0.38
  12   2  -6    5.70    0.49
  12   2  -6    6.89    0.49
 -12   2   6    6.07    0.50
 -12  -2   6    6.52    0.53
  12  -2  -6    6.72    0.50
  12   2  -5   29.07    1.14
 -12   2   5   27.77    1.25
  12   2  -5   31.05    1.25
 -12  -2   5   26.97    1.21
  12  -2  -5   28.66    1.15
  12   2  -4   42.16    1.47
 -12   2   4   41.18    1.64
  12   2  -4   42.06    1.58
 -12  -2   4   41.06    1.57
  12  -2  -4   41.19    1.46
  12   2  -3   64.56    2.02
 -12   2   3   64.73    2.30
  12  -2  -3   63.41    2.00
 -12   2   2   18.84    1.02
  12   2  -2   19.89    0.88
  12  -2  -2   21.96    0.91
  12   2  -1    8.05    0.52
 -12   2   1    8.24    0.70
  12  -2  -1    9.32    0.55
 -12  -2   1    9.08    0.54
 -12  -2   1    9.00    0.55
  12   2   0    0.02    0.10
 -12   2   0    0.16    0.37
  12  -2   0    0.24    0.14
 -12  -2   0    0.34    0.16
 -12  -2   0    0.40    0.16
 -12   2  -1   32.82    1.67
  12   2   1   33.54    1.21
 -12  -2  -1   32.61    1.19
  12  -2   1   35.01    1.21
 -12  -2  -1   34.61    1.38
 -12   2  -2   -0.12    0.40
  12   2   2    0.25    0.13
  12  -2   2    0.16    0.14
 -12  -2  -2    0.54    0.19
 -12   2  -3   49.89    2.31
  12   2   3   49.74    1.59
 -12  -2  -3   50.52    1.63
  12  -2   3   50.12    1.57
 -12   2  -4   11.68    1.08
 -12  -2  -4   11.83    0.68
 -12   2  -5   32.06    1.76
 -12  -2  -5   33.42    1.27
 -12   2  -6    1.89    0.61
 -12  -2  -6    2.65    0.41
 -12   2  -7    7.70    0.97
 -12  -2  -7    7.38    0.66
  12   3 -11    0.12    0.22
  12   3 -11    0.58    0.22
  12  -3 -11    0.29    0.24
  12   3 -10    3.16    0.43
  12   3 -10    1.69    0.44
  12  -3 -10    2.12    0.40
  12   3  -9   10.38    0.78
  12   3  -9    9.59    0.66
 -12   3   9   10.13    0.72
  12  -3  -9   10.63    0.73
  12   3  -8    0.47    0.20
 -12   3   8    0.74    0.23
  12   3  -8    0.72    0.27
  12  -3  -8    0.85    0.28
 -12   3   7    1.11    0.27
  12   3  -7    2.69    0.39
  12   3  -7    2.46    0.40
 -12  -3   7    2.11    0.38
  12  -3  -7    2.33    0.37
 -12   3   6   29.08    1.31
  12   3  -6   28.39    1.19
 -12  -3   6   28.95    1.31
  12  -3  -6   29.25    1.23
  12   3  -5   28.34    1.25
 -12   3   5   28.53    1.32
  12   3  -5   30.71    1.24
 -12  -3   5   31.25    1.30
  12  -3  -5   30.81    1.24
 -12   3   4   23.95    1.17
  12   3  -4   23.83    1.05
  12   3  -4   25.35    1.08
 -12  -3   4   24.59    1.08
  12  -3  -4   23.02    1.04
  12   3  -3   13.84    0.72
 -12   3   3   11.93    0.80
  12   3  -3   12.75    0.71
  12  -3  -3   13.66    0.74
 -12  -3   3   13.18    0.69
 -12   3   2   13.13    0.89
  12  -3  -2   14.24    0.74
 -12  -3   2   12.95    0.66
 -12   3   1    6.06    0.76
  12   3  -1    6.20    0.48
 -12  -3   1    6.70    0.43
 -12  -3   1    5.63    0.52
  12  -3  -1    6.47    0.50
 -12   3   0    3.09    0.66
  12   3   0    4.04    0.44
  12  -3   0    3.79    0.42
 -12  -3   0    4.13    0.45
  12  -3   0    3.87    0.37
 -12  -3   0    3.66    0.39
 -12   3  -1    3.31    0.76
  12  -3   1    3.35    0.40
 -12  -3  -1    2.96    0.38
  12  -3   1    3.65    0.39
  12   3   2    2.17    0.32
 -12   3  -2    2.22    0.32
 -12   3  -2    2.09    0.64
  12  -3   2    2.39    0.35
  12  -3   2    2.24    0.33
 -12  -3  -2    2.08    0.35
 -12   3  -3    2.85    0.72
  12   3   3    4.15    0.43
 -12  -3  -3    3.37    0.44
  12  -3   3    3.94    0.44
 -12   3  -4   12.17    1.14
 -12  -3  -4   12.54    0.71
  12  -3   4   11.03    0.67
 -12   3  -5    2.45    0.69
 -12  -3  -5    2.70    0.40
 -12   3  -6    2.16    0.67
 -12  -3  -6    3.03    0.42
  12   4 -10    4.57    0.66
 -12   4  10    4.14    0.56
  12   4 -10    3.94    0.51
  12  -4 -10    2.89    0.49
 -12   4   9    2.74    0.40
  12   4  -9    1.93    0.37
  12   4  -9    1.57    0.39
 -12   4   9    1.78    0.37
  12  -4  -9    2.55    0.45
  12   4  -8   10.34    0.78
  12   4  -8   10.17    0.70
 -12   4   8   11.26    0.73
  12  -4  -8    9.57    0.73
 -12   4   7    4.64    0.56
  12   4  -7    5.31    0.58
  12  -4  -7    5.32    0.61
 -12   4   6   10.08    0.70
  12   4  -6    8.82    0.62
  12  -4  -6    8.26    0.67
 -12  -4   6    8.29    0.63
  12   4  -5    1.15    0.26
 -12   4   5    1.17    0.31
  12   4  -5    1.54    0.32
  12  -4  -5    1.18    0.30
 -12  -4   5    1.15    0.26
  12   4  -4    0.47    0.18
 -12   4   4    0.76    0.30
  12   4  -4    1.07    0.27
 -12  -4   4    1.00    0.22
  12  -4  -4    0.50    0.26
  12   4  -3   24.34    1.12
 -12   4   3   27.46    1.38
  12  -4  -3   25.76    1.16
  12   4  -2   15.23    0.83
 -12   4   2   15.78    1.10
 -12   4   2   15.37    0.84
  12  -4  -2   14.53    0.84
  12   4  -1    3.67    0.47
 -12   4   1    3.65    0.69
 -12   4   1    3.03    0.41
  12  -4  -1    3.52    0.46
  12  -4  -1    3.86    0.37
  12   4   0    2.11    0.36
 -12   4   0    2.05    0.35
 -12   4   0    2.55    0.71
  12  -4   0    2.34    0.39
 -12  -4   0    2.11    0.32
  12  -4   0    2.37    0.31
 -12  -4   0    1.92    0.33
 -12   4  -1   -0.06    0.49
  12   4   1    0.26    0.18
 -12   4  -1    0.13    0.17
 -12  -4  -1    0.13    0.16
 -12  -4  -1    0.12    0.15
  12  -4   1   -0.13    0.17
  12  -4   1    0.13    0.14
 -12   4  -2   11.47    1.26
  12   4   2   11.81    0.70
 -12   4  -2   11.08    0.68
  12  -4   2    9.94    0.61
  12   4   3    1.39    0.29
 -12   4  -3    0.54    0.57
  12  -4   3    1.28    0.28
 -12  -4  -3    0.49    0.19
 -12   4  -4   -0.86    0.52
 -12  -4  -4    0.06    0.17
  12  -4   4    0.12    0.18
 -12   4  -5    1.76    0.72
  12   5  -8   20.03    1.08
 -12   5   8   18.57    1.10
 -12   5   8   21.18    1.07
  12   5  -8   19.39    1.13
  12  -5  -8   20.01    1.18
  12   5  -7    0.14    0.20
 -12   5   7    0.26    0.22
 -12   5   7    1.36    0.25
  12  -5  -7    0.12    0.25
 -12   5   6    7.68    0.63
  12   5  -6    6.65    0.68
 -12   5   6    6.63    0.72
  12  -5  -6    6.37    0.73
 -12   5   5    1.69    0.42
 -12   5   5    1.36    0.37
  12   5  -5    1.52    0.33
  12  -5  -5    1.23    0.37
  12   5  -4   14.63    0.89
 -12   5   4   15.11    1.04
 -12   5   4   14.60    0.90
  12  -5  -4   16.15    0.97
 -12   5   3    2.88    0.61
 -12   5   3    2.21    0.41
  12   5  -3    2.97    0.45
  12  -5  -3    2.21    0.44
 -12   5   2    4.82    0.84
 -12   5   2    5.91    0.63
  12   5  -2    6.53    0.66
  12  -5  -2    4.90    0.36
 -12   5   1    2.26    0.40
 -12   5   1    3.05    0.72
  12   5  -1    3.15    0.46
  12  -5  -1    2.83    0.34
 -12  -5   1    2.93    0.43
 -12   5   0    5.08    0.59
  12   5   0    6.51    0.66
 -12   5   0    6.08    1.00
 -12  -5   0    4.81    0.54
 -12  -5   0    5.43    0.53
  12  -5   0    5.21    0.49
 -12   5  -1    3.24    0.47
 -12   5  -1    1.16    0.65
  12   5   1    2.54    0.41
  12  -5   1    2.12    0.34
 -12  -5  -1    2.46    0.37
 -12  -5  -1    2.58    0.41
 -12   5  -2   36.27    1.49
  12   5   2   39.48    1.54
 -12   5  -2   37.48    2.15
  12  -5   2   38.15    1.37
 -12  -5  -2   37.27    1.44
 -12  -5  -2   38.15    1.39
 -12   5  -3    8.33    1.21
  12   5   3    8.64    0.66
 -12  -5  -3    9.22    0.65
  12  -5   3    9.22    0.63
  12   6  -5    2.06    0.43
 -12   6   5    1.55    0.54
 -12   6   5    1.82    0.42
  12   6  -4    4.24    0.58
 -12   6   4    5.53    0.69
 -12   6   4    4.28    0.80
  12   6  -3    0.46    0.28
 -12   6   3    0.12    0.56
 -12   6   3    0.61    0.30
 -12   6   2   24.67    1.68
 -12   6   2   26.42    1.32
  12  -6  -2   26.05    0.95
  12   6  -1    0.16    0.26
 -12   6   1    0.00    0.20
 -12   6   1   -0.61    0.49
  12  -6  -1   -0.03    0.12
 -12  -6   1    0.07    0.18
 -12   6   0    4.86    1.03
 -12   6   0    6.20    0.70
  12  -6   0    5.78    0.53
 -12  -6   0    5.15    0.54
 -12  -6   0    6.15    0.64
  13   0 -12   36.89    1.46
  13   0 -12   38.81    1.79
 -13   0  12   34.64    1.75
  13   0 -11   -0.11    0.13
 -13   0  11    0.10    0.16
  13   0 -11   -0.05    0.16
  13   0 -10   24.23    1.08
 -13   0  10   24.24    1.29
  13   0 -10   22.56    1.25
  13   0  -9   -0.04    0.12
 -13   0   9   -0.02    0.14
  13   0  -9   -0.06    0.12
 -13   0   8   72.90    2.65
  13   0  -8   73.87    2.31
  13   0  -8   74.65    2.66
  13   0  -7    0.07    0.14
 -13   0   7   -0.01    0.14
  13   0  -7   -0.10    0.11
  13   0  -6   10.52    0.63
  13   0  -6   10.93    0.72
 -13   0   6   10.80    0.69
  13   0  -5   -0.09    0.07
 -13   0   5    0.05    0.11
 -13   0   4    7.11    0.54
  13   0  -4    7.06    0.48
  13   0  -3    0.14    0.12
 -13   0   3    0.05    0.15
  13   0  -2  173.51    4.60
 -13   0   2  175.34    5.26
  13   0  -1   -0.04    0.09
 -13   0   1    0.28    0.19
  13   0   0   79.18    2.29
 -13   0   0   77.08    2.73
  13   0   1   -0.05    0.09
 -13   0  -1   -0.12    0.26
  13   0   2   22.39    0.87
 -13   0  -2   21.02    1.29
 -13   0  -3   -0.19    0.36
 -13   0  -4   26.78    1.52
 -13   0  -5   -0.47    0.37
 -13   0  -6    0.78    0.45
  13   1 -12    0.44    0.25
  13   1 -12    0.94    0.26
 -13   1  12    0.72    0.26
  13  -1 -12    0.68    0.24
 -13  -1  12    0.78    0.26
  13  -1 -12    1.12    0.34
 -13   1  11    1.88    0.36
  13   1 -11    1.16    0.34
  13   1 -11    1.66    0.32
  13  -1 -11    1.38    0.31
  13  -1 -11    2.13    0.45
 -13  -1  11    1.71    0.43
 -13   1  10   15.94    0.99
  13   1 -10   14.03    0.96
  13   1 -10   14.58    0.82
 -13  -1  10   15.41    1.01
  13  -1 -10   15.93    0.85
  13  -1 -10   15.89    0.98
  13   1  -9    0.34    0.20
 -13   1   9    0.06    0.15
  13   1  -9    0.00    0.13
  13  -1  -9    0.48    0.19
 -13  -1   9    0.13    0.17
  13  -1  -9    0.53    0.23
 -13   1   8   10.94    0.74
  13   1  -8   10.30    0.65
  13   1  -8   10.41    0.74
  13  -1  -8    9.82    0.74
 -13  -1   8   11.12    0.78
  13  -1  -8   11.44    0.68
  13   1  -7   12.95    0.71
  13   1  -7   12.64    0.79
 -13   1   7   12.60    0.78
 -13  -1   7   12.19    0.79
  13  -1  -7   12.83    0.72
  13  -1  -7   11.84    0.79
  13   1  -6    0.96    0.24
  13   1  -6    1.76    0.35
 -13   1   6    1.36    0.30
  13  -1  -6    1.24    0.26
 -13  -1   6    1.22    0.29
  13   1  -5    0.47    0.20
 -13   1   5    0.36    0.20
  13   1  -5    0.34    0.15
  13  -1  -5    0.13    0.12
 -13  -1   5    0.26    0.16
 -13   1   4   68.68    2.40
  13   1  -4   68.91    2.13
 -13  -1   4   68.64    2.34
  13  -1  -4   65.27    2.09
 -13   1   3    6.42    0.53
  13   1  -3    7.28    0.50
 -13  -1   3    5.80    0.47
  13  -1  -3    6.44    0.46
 -13   1   2    2.37    0.39
  13   1  -2    2.68    0.34
  13  -1  -2    2.36    0.32
 -13  -1   2    2.16    0.34
  13   1  -1    0.08    0.12
 -13   1   1    0.18    0.23
  13  -1  -1    0.13    0.13
 -13  -1   1    0.12    0.14
  13   1   0   18.24    0.80
 -13   1   0   17.64    1.08
 -13  -1   0   17.47    0.92
  13  -1   0   16.31    0.76
  13   1   1    9.53    0.53
 -13   1  -1    8.03    0.79
  13  -1   1    8.47    0.51
 -13  -1  -1    8.96    0.57
 -13  -1  -1    8.50    0.71
 -13   1  -2    5.52    0.80
  13   1   2    5.50    0.40
  13  -1   2    5.49    0.40
 -13  -1  -2    5.62    0.73
 -13  -1  -2    6.09    0.56
 -13   1  -3    2.12    0.66
 -13  -1  -3    2.21    0.36
 -13  -1  -3    1.62    0.51
 -13   1  -4    7.99    0.98
 -13  -1  -4    8.10    0.60
 -13   1  -5   -0.46    0.37
 -13  -1  -5    0.48    0.23
 -13   1  -6   13.06    1.13
 -13  -1  -6   13.68    0.81
  13   2 -11    1.62    0.33
  13   2 -11    1.55    0.40
 -13   2  11    1.98    0.40
  13  -2 -11    1.58    0.36
  13  -2 -11    1.58    0.39
  13   2 -10    0.31    0.19
 -13   2  10    0.46    0.19
  13   2 -10    0.35    0.25
 -13  -2  10    0.50    0.26
  13  -2 -10    0.67    0.24
  13  -2 -10    0.05    0.21
  13   2  -9    0.07    0.15
  13   2  -9    0.02    0.16
 -13   2   9    0.11    0.18
  13  -2  -9    0.41    0.21
 -13  -2   9    0.17    0.19
  13  -2  -9   -0.19    0.15
  13   2  -8    0.10    0.13
 -13   2   8   -0.01    0.13
  13   2  -8   -0.05    0.14
 -13  -2   8   -0.03    0.12
  13  -2  -8    0.28    0.17
  13   2  -7   11.24    0.75
  13   2  -7   10.90    0.67
 -13   2   7   10.89    0.74
  13  -2  -7   12.75    0.73
 -13  -2   7   10.80    0.75
 -13   2   6    1.32    0.28
  13   2  -6    1.75    0.30
  13   2  -6    1.49    0.31
  13  -2  -6    1.20    0.29
 -13  -2   6    0.99    0.27
  13   2  -5   21.69    1.01
  13   2  -5   20.68    0.95
 -13   2   5   20.83    1.06
  13  -2  -5   19.40    0.93
 -13  -2   5   20.21    1.01
  13   2  -4    9.80    0.61
  13   2  -4   10.63    0.66
 -13   2   4   10.95    0.73
 -13  -2   4   10.50    0.64
  13  -2  -4   11.19    0.65
 -13   2   3    0.74    0.24
  13   2  -3    1.04    0.23
  13  -2  -3    1.08    0.24
 -13  -2   3    1.15    0.24
 -13   2   2    4.04    0.54
  13   2  -2    3.74    0.42
 -13  -2   2    4.49    0.40
  13  -2  -2    4.28    0.45
  13   2  -1    2.13    0.31
 -13   2   1    2.46    0.51
  13  -2  -1    2.07    0.31
 -13  -2   1    2.16    0.32
 -13   2   0    2.39    0.53
  13   2   0    2.76    0.35
 -13  -2   0    2.70    0.37
 -13  -2   0    2.76    0.37
  13  -2   0    3.48    0.39
  13   2   1    0.05    0.10
 -13   2  -1    0.01    0.40
 -13  -2  -1    0.35    0.26
 -13  -2  -1    0.16    0.16
  13  -2   1    0.01    0.12
 -13   2  -2    5.18    0.91
  13   2   2    5.34    0.41
 -13  -2  -2    5.77    0.55
  13  -2   2    5.11    0.41
 -13   2  -3   19.69    1.41
 -13  -2  -3   22.67    0.99
 -13   2  -4    0.01    0.48
 -13  -2  -4    0.15    0.17
 -13   2  -5    3.45    0.74
 -13  -2  -5    3.73    0.48
 -13   2  -6   -0.13    0.47
 -13  -2  -6    0.36    0.24
  13   3 -11    5.55    0.60
  13   3 -11    6.02    0.78
  13  -3 -11    6.18    0.68
  13   3 -10   18.12    1.09
 -13   3  10   13.48    0.84
  13   3 -10   12.43    0.80
  13  -3 -10   12.01    0.82
 -13   3   9    2.81    0.43
  13   3  -9    1.54    0.33
  13   3  -9    1.64    0.38
  13  -3  -9    1.62    0.37
  13   3  -8   12.47    0.75
  13   3  -8   11.55    0.79
 -13  -3   8   11.51    0.82
  13  -3  -8   12.17    0.78
  13   3  -7   19.50    1.05
  13   3  -7   20.01    0.97
 -13   3   7   18.03    1.02
 -13  -3   7   18.53    1.05
  13  -3  -7   20.94    1.02
  13   3  -6   10.05    0.68
 -13   3   6    8.72    0.66
  13   3  -6    8.54    0.61
 -13  -3   6    8.22    0.63
  13  -3  -6    9.45    0.65
  13   3  -5    5.12    0.54
  13   3  -5    6.14    0.51
 -13   3   5    7.24    0.61
  13  -3  -5    6.60    0.55
 -13  -3   5    6.37    0.52
  13   3  -4   45.44    1.71
  13   3  -4   46.04    1.66
 -13   3   4   44.66    1.85
  13  -3  -4   45.41    1.65
 -13  -3   4   45.56    1.70
 -13   3   3    1.75    0.38
  13   3  -3    2.29    0.35
 -13  -3   3    2.44    0.34
  13  -3  -3    1.52    0.30
 -13   3   2    0.50    0.30
  13   3  -2    0.19    0.15
 -13  -3   2    0.26    0.12
  13  -3  -2    0.27    0.16
 -13   3   1   23.76    1.40
  13   3  -1   23.96    1.06
  13  -3  -1   25.25    1.07
 -13   3   0   27.33    1.57
  13   3   0   28.32    1.16
 -13  -3   0   28.53    1.13
  13  -3   0   28.32    1.16
 -13   3  -1    0.55    0.58
  13   3   1    0.77    0.22
  13  -3   1    0.38    0.21
 -13  -3  -1    0.92    0.25
 -13   3  -2   13.18    0.71
 -13   3  -2   13.76    1.22
  13   3   2   15.44    0.77
 -13  -3  -2   14.15    0.77
  13  -3   2   13.88    0.71
 -13   3  -3   12.67    1.34
  13  -3   3   13.33    0.71
 -13  -3  -3   13.64    0.76
 -13   3  -4   -0.32    0.47
 -13  -3  -4   -0.14    0.14
 -13   3  -5    0.71    0.59
 -13  -3  -5    0.78    0.27
  13   4  -9   21.80    1.11
 -13   4   9   24.39    1.17
  13  -4  -9   20.13    1.15
  13   4  -8   19.61    1.07
  13   4  -8   19.69    1.01
 -13   4   8   16.25    0.97
  13  -4  -8   15.57    0.97
  13   4  -7    0.43    0.22
  13   4  -7    0.36    0.19
 -13   4   7    0.87    0.20
  13  -4  -7    0.05    0.19
 -13  -4   7    0.65    0.21
 -13   4   6    2.65    0.44
  13   4  -6    2.10    0.37
  13   4  -6    2.22    0.39
 -13  -4   6    2.56    0.41
  13  -4  -6    2.58    0.44
 -13   4   5   18.79    1.08
  13   4  -5   19.03    0.96
  13   4  -5   20.37    1.01
  13  -4  -5   18.93    1.01
 -13  -4   5   19.38    0.98
 -13   4   4    9.57    0.77
  13   4  -4   10.38    0.70
  13  -4  -4    8.83    0.67
  13   4  -3   56.58    2.01
 -13   4   3   57.02    2.38
  13  -4  -3   62.20    2.09
  13   4  -2   21.64    1.04
 -13   4   2   20.47    1.29
  13  -4  -2   19.87    1.02
  13   4  -1   10.29    0.68
 -13   4   1   10.58    0.70
 -13   4   1   10.62    1.02
  13  -4  -1   10.34    0.72
  13   4   0    3.48    0.46
 -13   4   0    5.46    0.92
 -13   4   0    3.78    0.47
  13  -4   0    3.78    0.41
 -13  -4   0    4.55    0.51
  13  -4   0    3.34    0.46
  13   4   1   12.03    0.73
 -13   4  -1   12.10    0.73
 -13   4  -1   11.35    1.29
 -13  -4  -1   12.28    0.70
 -13  -4  -1   10.85    0.69
  13  -4   1   12.67    0.67
  13  -4   1   11.01    0.74
  13   4   2    4.95    0.53
 -13   4  -2    2.87    0.79
  13  -4   2    4.24    0.47
 -13   4  -3   12.43    1.36
  13  -4   3   11.57    0.70
 -13   4  -4    5.42    0.97
 -13   5   8    3.04    0.52
  13   5  -8    2.83    0.46
  13  -5  -8    3.08    0.56
  13   5  -7    2.85    0.46
 -13   5   7    3.17    0.53
  13  -5  -7    2.89    0.55
 -13   5   6    0.45    0.25
 -13   5   6    1.22    0.32
  13   5  -6    0.46    0.22
  13  -5  -6    0.41    0.28
 -13   5   5    1.36    0.36
  13   5  -5    1.12    0.32
 -13   5   5    2.59    0.52
  13  -5  -5    0.89    0.34
 -13   5   4    3.50    0.63
 -13   5   4    3.96    0.54
  13   5  -4    4.34    0.57
  13  -5  -4    5.11    0.64
  13   5  -3    0.24    0.21
 -13   5   3    0.41    0.38
 -13   5   3    0.33    0.22
  13  -5  -3   -0.15    0.18
 -13   5   2    0.79    0.30
  13   5  -2    0.47    0.22
 -13   5   2    1.29    0.54
  13  -5  -2    0.14    0.27
 -13   5   1    0.10    0.49
 -13   5   1   -0.10    0.17
  13   5  -1    0.01    0.15
  13  -5  -1    0.16    0.13
 -13   5   0    2.19    0.80
 -13   5   0    2.66    0.45
  13   5   0    3.54    0.50
  13  -5   0    3.12    0.39
 -13  -5   0    3.17    0.46
 -13   5  -1    4.73    0.57
  13   5   1    4.33    0.55
 -13   5  -1    4.09    0.91
 -13  -5  -1    5.42    0.59
  13  -5   1    4.75    0.49
 -13  -5  -1    3.87    0.48
  13   5   2    0.30    0.21
 -13   5  -2   -0.64    0.55
  13  -5   2    0.38    0.22
 -13  -5  -2    0.20    0.20
  14   0 -12    0.48    0.22
  14   0 -12    0.47    0.26
 -14   0  12    0.22    0.18
  14   0 -11    0.33    0.26
 -14   0  11    0.24    0.18
  14   0 -11    0.15    0.18
  14   0 -10   38.35    1.48
  14   0 -10   37.01    1.71
 -14   0  10   36.84    1.72
  14   0  -9    0.09    0.13
 -14   0   9    0.00    0.16
  14   0  -9    0.01    0.18
  14   0  -8    7.75    0.64
  14   0  -8    8.22    0.59
 -14   0   8    6.90    0.62
 -14   0   7   -0.01    0.12
  14   0  -7   -0.24    0.12
  14   0  -7   -0.16    0.08
  14   0  -6    5.72    0.48
 -14   0   6    8.29    0.60
  14   0  -5   -0.02    0.09
 -14   0   5   -0.08    0.10
  14   0  -4   43.55    1.53
 -14   0   3    0.04    0.14
  14   0  -3   -0.01    0.11
 -14   0   2   13.66    0.80
  14   0  -2   12.97    0.69
 -14   0   1   -0.17    0.12
  14   0  -1    0.00    0.11
  14   0   0   42.69    1.44
 -14   0   0   39.85    1.75
 -14   0  -1    0.19    0.35
  14   0   1    0.01    0.10
 -14   0  -2   25.65    1.48
  14   0   2   25.28    1.00
 -14   0  -3   -1.08    0.41
 -14   0  -4    1.29    0.60
 -14   0  -5   -1.24    0.36
  14   1 -11   11.89    0.91
  14   1 -11   12.56    0.77
 -14   1  11   12.08    0.89
  14  -1 -11   11.41    0.89
  14  -1 -11   11.99    0.77
 -14  -1  11   12.64    0.93
  14   1 -10    4.17    0.51
  14   1 -10    4.48    0.62
 -14   1  10    4.34    0.62
  14  -1 -10    3.50    0.55
 -14  -1  10    4.15    0.61
  14  -1 -10    4.20    0.51
 -14   1   9    4.60    0.59
  14   1  -9    5.02    0.64
  14   1  -9    4.12    0.48
  14  -1  -9    4.63    0.62
  14  -1  -9    4.69    0.53
 -14  -1   9    4.93    0.64
  14   1  -8    7.41    0.63
 -14   1   8    7.06    0.61
  14   1  -8    7.76    0.57
  14  -1  -8    7.49    0.57
  14  -1  -8    7.83    0.68
 -14  -1   8    7.28    0.63
  14   1  -7   23.83    1.17
 -14   1   7   22.98    1.15
  14   1  -7   22.95    1.04
  14  -1  -7   22.58    1.04
 -14  -1   7   22.78    1.16
  14   1  -6   10.01    0.64
 -14   1   6   10.26    0.70
  14   1  -6   10.75    0.72
  14  -1  -6   10.54    0.66
 -14  -1   6   10.31    0.70
  14   1  -5    0.41    0.17
 -14   1   5    0.18    0.15
 -14  -1   5    0.16    0.13
  14  -1  -5   -0.03    0.11
  14   1  -4   14.93    0.77
 -14   1   4   14.24    0.84
 -14  -1   4   12.81    0.77
  14  -1  -4   14.42    0.76
 -14   1   3   23.99    1.20
  14   1  -3   26.45    1.09
 -14  -1   3   27.44    1.19
  14  -1  -3   24.87    1.05
  14   1  -2   43.80    1.50
 -14   1   2   40.56    1.71
  14  -1  -2   40.61    1.45
 -14  -1   2   40.80    1.62
 -14   1   1    7.96    0.68
  14   1  -1    8.80    0.55
  14  -1  -1    8.61    0.54
 -14  -1   1    7.49    0.59
 -14   1   0    2.06    0.50
  14   1   0    2.29    0.32
  14  -1   0    2.12    0.30
 -14  -1   0    2.21    0.40
  14   1   1    0.22    0.14
 -14   1  -1    0.16    0.35
  14  -1   1    0.14    0.12
 -14  -1  -1    0.29    0.33
  14   1   2    4.55    0.38
 -14   1  -2    4.48    0.82
 -14  -1  -2    6.11    0.61
 -14  -1  -2    4.90    0.76
 -14   1  -3   19.20    1.42
 -14  -1  -3   20.44    0.97
 -14  -1  -3   18.26    1.23
 -14   1  -4   24.28    1.60
 -14  -1  -4   24.93    1.11
 -14   1  -5    1.64    0.67
 -14  -1  -5    2.62    0.42
  14   2 -11    4.98    0.56
  14   2 -11    5.05    0.68
 -14   2  11    6.24    0.59
  14  -2 -11    4.13    0.56
 -14  -2  11    5.08    0.72
  14  -2 -11    4.85    0.68
 -14   2  10    0.69    0.22
  14   2 -10    0.55    0.27
  14   2 -10    0.00    0.16
  14  -2 -10    0.47    0.23
 -14  -2  10    0.39    0.22
  14   2  -9   29.32    1.29
  14   2  -9   32.08    1.52
 -14   2   9   30.12    1.44
  14  -2  -9   32.22    1.35
 -14  -2   9   31.06    1.52
 -14   2   8    4.25    0.55
  14   2  -8    4.67    0.53
  14   2  -8    3.91    0.55
  14  -2  -8    4.19    0.51
 -14  -2   8    4.42    0.58
  14   2  -7    0.58    0.22
  14   2  -7    0.43    0.22
 -14   2   7    0.66    0.23
  14  -2  -7    0.51    0.21
 -14  -2   7    0.63    0.23
  14   2  -6    0.08    0.13
  14   2  -6    0.35    0.18
 -14   2   6    0.19    0.15
  14  -2  -6    0.08    0.13
 -14  -2   6    0.10    0.14
  14   2  -5    8.74    0.64
 -14   2   5    9.08    0.68
  14   2  -5    8.01    0.58
  14  -2  -5    8.50    0.60
 -14  -2   5    8.34    0.60
 -14   2   4    1.21    0.30
  14   2  -4    0.87    0.23
  14  -2  -4    0.92    0.25
 -14  -2   4    0.95    0.24
 -14   2   3   44.15    1.83
  14   2  -3   44.91    1.60
  14  -2  -3   44.13    1.58
 -14   2   2    4.79    0.62
  14   2  -2    4.91    0.50
  14  -2  -2    5.31    0.45
 -14  -2   2    5.61    0.46
 -14   2   1    5.29    0.70
  14   2  -1    5.82    0.46
 -14  -2   1    5.97    0.48
  14  -2  -1    5.72    0.45
 -14   2   0    1.77    0.56
  14   2   0    1.45    0.27
  14  -2   0    1.38    0.27
 -14  -2   0    2.00    0.36
 -14   2  -1   13.94    1.21
  14   2   1   14.70    0.75
  14  -2   1   15.09    0.75
  14   2   2    0.89    0.21
 -14   2  -2    0.25    0.51
 -14  -2  -2    0.15    0.17
 -14   2  -3   -0.69    0.43
 -14  -2  -3   -0.02    0.14
 -14   2  -4    0.03    0.61
 -14  -2  -4    0.93    0.29
 -14   2  -5    0.91    0.65
 -14  -2  -5    1.15    0.34
 -14   3  10    7.51    0.58
  14   3 -10    5.33    0.60
  14   3 -10    5.34    0.69
  14  -3 -10    5.52    0.66
 -14  -3  10    4.89    0.69
  14   3  -9    3.97    0.51
 -14  -3   9    3.86    0.59
  14  -3  -9    3.25    0.50
  14   3  -8    2.14    0.38
  14   3  -8    2.81    0.48
 -14   3   8    2.85    0.44
  14  -3  -8    2.17    0.39
 -14  -3   8    2.86    0.48
  14   3  -7   12.89    0.84
 -14   3   7   12.53    0.84
  14   3  -7   13.80    0.80
 -14  -3   7   12.14    0.82
  14  -3  -7   13.48    0.82
  14   3  -6   30.29    1.36
  14   3  -6   32.20    1.33
 -14   3   6   30.93    1.45
  14  -3  -6   29.47    1.31
 -14  -3   6   30.91    1.39
  14   3  -5    1.31    0.28
  14   3  -5    0.94    0.27
 -14   3   5    1.65    0.36
  14  -3  -5    1.35    0.32
 -14  -3   5    1.27    0.30
  14   3  -4   -0.11    0.08
 -14   3   4    0.31    0.20
  14  -3  -4    0.07    0.14
 -14  -3   4    0.05    0.10
  14   3  -3    3.88    0.47
 -14   3   3    5.27    0.66
  14  -3  -3    4.20    0.50
 -14  -3   3    6.02    0.45
  14   3  -2    5.78    0.49
 -14   3   2    6.10    0.78
  14  -3  -2    5.69    0.57
 -14   3   1   11.64    1.04
  14   3  -1   12.27    0.71
  14  -3  -1   11.73    0.71
  14   3   0   11.39    0.67
 -14   3   0    8.48    1.08
  14  -3   0    9.61    0.64
 -14   3  -1    8.92    1.16
  14   3   1    8.67    0.59
 -14  -3  -1    8.46    0.60
  14  -3   1    9.58    0.62
  14   3   2    1.56    0.29
 -14   3  -2    0.56    0.69
 -14  -3  -2    1.64    0.34
 -14   3  -3   -0.48    0.60
 -14  -3  -3   -0.02    0.18
 -14   3  -4    7.52    1.15
 -14  -3  -4    7.72    0.71
  14   4  -9    0.10    0.21
  14   4  -9    0.34    0.21
  14  -4  -9    0.09    0.21
 -14   4   8    2.08    0.33
  14   4  -8    1.10    0.33
  14   4  -8    1.19    0.32
  14  -4  -8    1.17    0.35
 -14  -4   8    1.04    0.28
  14   4  -7   10.37    0.75
 -14   4   7   12.22    0.82
  14   4  -7   12.42    0.82
 -14  -4   7   10.96    0.77
  14  -4  -7   13.26    0.88
  14   4  -6   19.19    0.99
 -14   4   6   17.18    1.03
  14   4  -6   16.48    0.95
  14  -4  -6   16.09    0.97
 -14  -4   6   18.79    0.97
 -14   4   5   13.60    0.92
  14   4  -5   12.37    0.81
  14  -4  -5   11.94    0.81
 -14   4   4    1.06    0.38
  14   4  -4    0.48    0.22
  14  -4  -4    0.33    0.24
  14   4  -3   15.80    0.89
 -14   4   3   16.59    1.16
  14  -4  -3   15.08    0.90
  14   4  -2    2.05    0.36
 -14   4   2    2.23    0.61
  14  -4  -2    2.23    0.40
 -14   4   1   34.09    1.88
 -14   4   1   35.28    1.43
  14  -4  -1   34.42    1.44
  14   4   0   18.47    0.96
 -14   4   0   19.03    1.44
 -14   4   0   18.50    0.95
  14  -4   0   17.88    0.96
 -14   4  -1    5.29    1.04
 -14   4  -1    4.16    0.50
  14   4   1    4.37    0.52
  14  -4   1    4.42    0.56
  14  -4   1    5.25    0.51
 -14   4  -2    6.33    1.13
  14   4   2    7.48    0.58
  14  -4   2    7.36    0.54
 -14   4  -3    2.54    0.91
  14  -4   3    2.91    0.42
  14   5  -6    0.92    0.30
 -14   5   6    2.09    0.44
 -14   5   6    0.54    0.30
  14  -5  -6    0.51    0.32
 -14   5   5    0.05    0.22
 -14   5   5    0.92    0.39
  14   5  -5    0.51    0.24
  14  -5  -5    0.29    0.29
 -14   5   4   15.25    1.18
 -14   5   4   16.41    0.99
  14   5  -4   14.93    0.94
  14  -5  -4   16.69    1.04
  14   5  -3    0.70    0.27
 -14   5   3    1.30    0.53
 -14   5   3    0.55    0.29
  14  -5  -3    0.64    0.34
 -14   5   2    3.28    0.78
 -14   5   2    3.41    0.52
  14   5  -2    3.09    0.48
  14  -5  -2    2.19    0.45
  14   5  -1    0.98    0.30
 -14   5   1    0.05    0.55
 -14   5   1    0.87    0.31
 -14   5   0    6.09    0.67
 -14   5   0    6.28    1.06
  14   5   0    5.74    0.63
  14  -5   0    5.32    0.50
  14   5   1    0.23    0.20
 -14   5  -1   -0.14    0.19
 -14   5  -1   -0.27    0.61
  14  -5   1    0.09    0.14
 -14  -5  -1    0.29    0.23
  15   0 -11   -0.17    0.15
 -15   0  11    0.20    0.17
  15   0 -11   -0.16    0.19
 -15   0  10    0.06    0.16
  15   0 -10   -0.04    0.16
  15   0 -10    0.09    0.18
 -15   0   9   -0.06    0.15
  15   0  -9   -0.01    0.13
  15   0  -9   -0.15    0.13
 -15   0   8    9.12    0.71
  15   0  -8    9.37    0.65
  15   0  -8    9.41    0.76
  15   0  -7    0.06    0.13
 -15   0   7    0.20    0.16
  15   0  -6    2.99    0.41
 -15   0   6    2.54    0.43
  15   0  -5    0.28    0.17
 -15   0   5    0.07    0.13
  15   0  -4    7.31    0.54
 -15   0   4    6.46    0.56
 -15   0   3    0.01    0.13
  15   0  -3    0.08    0.14
  15   0  -2    0.10    0.15
 -15   0   2    0.43    0.21
 -15   0   1    0.27    0.21
  15   0  -1    0.00    0.12
 -15   0   0    1.75    0.43
  15   0   0    1.55    0.28
  15   0   1   -0.01    0.11
 -15   0  -1    0.55    0.45
 -15   0  -2    2.92    0.69
 -15   0  -3   -0.25    0.50
 -15   0  -4   -1.08    0.47
 -15   1  11    7.45    0.69
  15   1 -11    5.80    0.62
  15   1 -11    6.09    0.75
 -15  -1  11    5.84    0.74
  15  -1 -11    5.46    0.63
  15  -1 -11    6.61    0.80
 -15   1  10    2.38    0.45
  15   1 -10    1.88    0.36
  15   1 -10    2.41    0.46
 -15  -1  10    3.05    0.55
  15  -1 -10    1.82    0.37
  15  -1 -10    2.38    0.50
  15   1  -9   13.26    0.90
 -15   1   9   11.99    0.84
  15   1  -9   12.83    0.77
 -15  -1   9   12.00    0.87
  15  -1  -9   13.06    0.81
  15  -1  -9   12.94    0.92
 -15   1   8   15.17    0.96
  15   1  -8   18.30    0.93
  15   1  -8   16.25    1.00
 -15  -1   8   18.24    1.05
  15  -1  -8   18.93    0.97
  15   1  -7    3.60    0.53
  15   1  -7    4.52    0.51
 -15   1   7    4.11    0.55
 -15  -1   7    4.14    0.55
  15  -1  -7    4.70    0.54
  15   1  -6    1.44    0.29
 -15   1   6    1.37    0.31
  15  -1  -6    1.49    0.31
 -15  -1   6    1.22    0.29
  15   1  -5   59.94    2.04
 -15   1   5   60.46    2.31
 -15  -1   5   61.84    2.25
  15  -1  -5   64.80    2.09
 -15   1   4    0.60    0.23
  15   1  -4    0.32    0.18
  15  -1  -4    0.21    0.15
 -15  -1   4    0.30    0.18
 -15   1   3   14.72    0.90
  15   1  -3   15.07    0.79
  15  -1  -3   14.23    0.78
 -15  -1   3   15.07    0.85
  15   1  -2   17.51    0.87
 -15   1   2   18.68    1.06
 -15  -1   2   18.95    0.98
  15  -1  -2   19.42    0.90
 -15   1   1   11.29    0.87
  15   1  -1   10.06    0.62
  15  -1  -1   10.56    0.64
 -15  -1   1   10.12    0.71
  15   1   0    4.50    0.46
 -15   1   0    4.63    0.68
 -15  -1   0    4.35    0.59
  15  -1   0    4.54    0.47
 -15   1  -1   24.06    1.45
  15   1   1   24.14    1.00
  15  -1   1   23.18    0.98
 -15  -1  -1   22.58    1.29
 -15   1  -2    0.55    0.51
 -15  -1  -2    0.46    0.48
 -15   1  -3    0.63    0.54
 -15   1  -4   -1.04    0.53
 -15  -1  -4    0.31    0.23
 -15   2  10    1.92    0.35
  15   2 -10    0.99    0.35
  15   2 -10    1.01    0.30
 -15  -2  10    0.93    0.35
  15  -2 -10    1.36    0.33
 -15   2   9   18.43    1.06
  15   2  -9   17.57    0.96
  15   2  -9   18.25    1.10
 -15  -2   9   17.20    1.09
  15  -2  -9   17.37    0.98
  15   2  -8    3.44    0.52
 -15   2   8    4.22    0.56
  15   2  -8    3.56    0.48
 -15  -2   8    3.21    0.52
  15  -2  -8    2.86    0.45
  15   2  -7   24.18    1.12
  15   2  -7   23.75    1.19
 -15  -2   7   23.44    1.21
  15  -2  -7   21.94    1.09
 -15   2   6    0.92    0.29
  15   2  -6    0.72    0.23
  15   2  -6    0.38    0.21
  15  -2  -6    0.66    0.23
 -15  -2   6    1.06    0.28
 -15   2   5   14.57    0.91
  15   2  -5   13.44    0.79
  15  -2  -5   14.65    0.83
 -15   2   4    2.73    0.46
  15   2  -4    2.11    0.36
  15  -2  -4    2.60    0.40
 -15  -2   4    2.84    0.41
  15   2  -3   56.57    1.88
 -15   2   3   53.50    2.15
 -15  -2   3   49.39    1.94
  15  -2  -3   53.87    1.85
 -15   2   2    2.03    0.47
  15   2  -2    1.88    0.33
  15  -2  -2    2.47    0.37
 -15  -2   2    2.07    0.34
  15   2  -1   31.75    1.26
 -15   2   1   28.86    1.57
  15  -2  -1   32.13    1.26
 -15  -2   1   31.35    1.34
  15   2   0   15.74    0.81
 -15   2   0   14.89    1.20
  15  -2   0   14.10    0.77
 -15   2  -1    5.38    0.93
  15   2   1    6.30    0.49
  15  -2   1    6.25    0.49
 -15   2  -2    0.62    0.58
 -15   2  -3   15.32    1.35
 -15  -2  -3   17.12    0.91
 -15   2  -4   -0.59    0.59
 -15  -2  -4    0.32    0.25
 -15   3   9    3.85    0.53
  15   3  -9    3.37    0.48
  15   3  -9    2.84    0.51
  15  -3  -9    2.92    0.48
 -15  -3   9    3.83    0.55
  15   3  -8    3.05    0.50
  15   3  -8    3.27    0.48
 -15   3   8    3.76    0.53
 -15  -3   8    3.33    0.51
  15  -3  -8    3.03    0.48
  15   3  -7    1.58    0.37
 -15   3   7    1.89    0.38
  15   3  -7    1.79    0.37
 -15  -3   7    2.11    0.40
  15  -3  -7    1.07    0.33
  15   3  -6    5.79    0.55
  15   3  -6    7.23    0.58
 -15   3   6    6.27    0.60
  15  -3  -6    6.84    0.68
 -15  -3   6    6.98    0.58
  15   3  -5    2.42    0.41
 -15   3   5    2.88    0.49
  15   3  -5    2.64    0.41
  15  -3  -5    2.55    0.42
 -15  -3   5    2.65    0.39
 -15   3   4    0.70    0.29
  15   3  -4    0.29    0.17
  15  -3  -4    0.08    0.16
 -15  -3   4    0.56    0.16
  15   3  -3    0.75    0.23
 -15   3   3    1.15    0.39
  15  -3  -3    0.71    0.24
 -15   3   2   14.98    1.10
  15   3  -2   15.85    0.87
  15  -3  -2   16.64    0.89
 -15   3   1   16.83    1.26
  15   3  -1   14.67    0.82
  15  -3  -1   13.97    0.81
 -15   3   0    2.86    0.73
  15   3   0    3.49    0.44
  15  -3   0    3.23    0.44
  15   3   1    1.60    0.31
 -15   3  -1    2.52    0.76
  15  -3   1    1.69    0.34
 -15   3  -2    0.92    0.75
 -15  -3  -2    0.74    0.28
 -15   3  -3    6.47    1.16
 -15  -3  -3    8.33    0.74
  15   4  -8    2.55    0.45
  15   4  -8    2.62    0.47
  15  -4  -8    2.93    0.52
 -15   4   7    3.89    0.53
  15   4  -7    2.97    0.47
  15   4  -7    2.75    0.46
 -15  -4   7    5.38    0.44
  15  -4  -7    3.23    0.52
 -15   4   6   20.53    1.18
  15   4  -6   19.36    1.06
  15  -4  -6   21.16    1.15
  15   4  -5    0.29    0.20
 -15   4   5    0.97    0.30
  15  -4  -5    0.50    0.26
  15   4  -4    0.04    0.18
 -15   4   4    0.49    0.29
  15  -4  -4    0.36    0.26
 -15   4   3    6.73    0.88
  15   4  -3    7.65    0.62
  15  -4  -3    7.93    0.67
 -15   4   2    0.35    0.44
  15   4  -2    0.22    0.19
  15  -4  -2    0.34    0.22
 -15   4   1    0.22    0.20
 -15   4   1    0.21    0.50
  15   4  -1    0.30    0.20
  15  -4  -1   -0.09    0.18
 -15   4   0    5.27    1.01
 -15   4   0    4.85    0.57
  15   4   0    5.93    0.61
  15  -4   0    5.06    0.59
 -15   4  -1   -1.06    0.62
  15   4   1    0.04    0.16
 -15   4  -2   14.02    1.54
 -15   5   5    3.52    0.67
  15   5  -4    4.52    0.60
 -15   5   4    4.46    0.81
 -15   5   4    4.24    0.61
  15  -5  -4    4.34    0.63
 -15   5   3    0.32    0.52
  15   5  -3   -0.03    0.18
 -15   5   3    0.29    0.25
  15  -5  -3   -0.06    0.27
 -15   5   2   24.53    1.68
 -15   5   2   24.50    1.25
  15  -5  -2   24.12    1.29
  16   0 -10   36.58    1.77
  16   0 -10   38.47    1.56
 -16   0  10   37.53    1.76
  16   0  -9   -0.02    0.14
  16   0  -9   -0.08    0.20
 -16   0   9    0.09    0.13
  16   0  -8    7.75    0.62
 -16   0   8    7.58    0.66
 -16   0   7    0.17    0.17
  16   0  -7   -0.05    0.12
 -16   0   6   39.14    1.69
  16   0  -6   40.91    1.56
  16   0  -5    0.02    0.13
 -16   0   5   -0.05    0.12
 -16   0   4  106.27    3.47
  16   0  -4   98.09    3.05
 -16   0   3   -0.03    0.12
  16   0  -3   -0.19    0.09
 -16   0   2   11.96    0.82
  16   0  -2   10.44    0.66
  16   0  -1    0.12    0.13
 -16   0   1    0.46    0.28
 -16   0   0   48.85    2.12
  16   0   0   48.69    1.68
  16   0   1    0.16    0.13
 -16   0  -1    0.04    0.45
 -16   0  -2    4.90    0.82
 -16   0  -3   -0.54    0.53
 -16   0  -4   -0.65    0.62
 -16   1  10    3.15    0.49
  16   1 -10    2.09    0.40
  16   1 -10    2.88    0.53
 -16  -1  10    3.46    0.55
  16  -1 -10    3.49    0.60
  16  -1 -10    2.39    0.43
 -16   1   9    1.03    0.30
  16   1  -9    1.00    0.33
  16   1  -9    0.92    0.28
  16  -1  -9    0.59    0.25
 -16  -1   9    1.70    0.39
  16   1  -8   15.00    0.86
  16   1  -8   15.43    0.99
 -16   1   8   14.40    0.93
  16  -1  -8   15.30    0.89
 -16  -1   8   15.00    0.95
  16   1  -7    1.18    0.35
  16   1  -7    0.96    0.27
 -16   1   7    0.71    0.24
  16  -1  -7    0.93    0.28
 -16  -1   7    1.25    0.32
 -16   1   6    5.42    0.65
  16   1  -6    4.82    0.54
 -16  -1   6    4.73    0.58
  16  -1  -6    5.44    0.58
 -16   1   5    0.47    0.22
  16   1  -5    0.37    0.19
 -16  -1   5    0.46    0.20
  16  -1  -5    0.27    0.18
  16   1  -4    2.54    0.39
 -16   1   4    2.29    0.43
  16  -1  -4    2.54    0.39
 -16  -1   4    2.67    0.43
 -16   1   3    5.08    0.64
  16   1  -3    5.20    0.54
  16  -1  -3    4.90    0.53
 -16  -1   3    5.32    0.50
 -16   1   2   16.46    1.03
  16   1  -2   16.70    0.86
  16  -1  -2   16.92    0.87
 -16  -1   2   16.18    0.94
 -16   1   1   22.46    1.30
  16   1  -1   22.52    1.02
 -16  -1   1   22.88    1.18
  16  -1  -1   22.27    1.02
  16   1   0    0.07    0.14
 -16   1   0    0.00    0.34
  16  -1   0    0.40    0.19
 -16  -1   0    0.75    0.36
  16   1   1    1.13    0.24
 -16   1  -1    1.14    0.62
  16  -1   1    1.38    0.29
 -16  -1  -1    1.44    0.51
 -16   1  -2    0.03    0.49
 -16   1  -3    1.21    0.71
  16   2 -10    0.27    0.25
  16   2 -10    0.17    0.19
 -16   2  10    1.11    0.25
 -16  -2  10    0.04    0.16
  16  -2 -10    0.37    0.23
  16   2  -9    2.31    0.40
  16   2  -9    1.57    0.41
 -16   2   9    2.21    0.40
  16  -2  -9    1.81    0.39
 -16  -2   9    2.61    0.47
  16   2  -8    2.08    0.42
  16   2  -8    1.17    0.30
 -16  -2   8    2.21    0.43
  16  -2  -8    1.53    0.34
  16   2  -7   10.61    0.80
  16   2  -7   10.72    0.74
 -16   2   7   10.89    0.80
 -16  -2   7   11.36    0.79
  16  -2  -7    9.92    0.71
  16   2  -6    0.16    0.16
 -16   2   6    0.96    0.29
  16  -2  -6    0.37    0.20
 -16  -2   6    0.31    0.16
 -16   2   5    2.69    0.47
  16   2  -5    3.17    0.45
 -16  -2   5    2.96    0.44
  16  -2  -5    2.35    0.39
 -16   2   4    3.81    0.56
  16   2  -4    4.01    0.50
  16  -2  -4    3.80    0.49
  16   2  -3    5.41    0.58
 -16   2   3    6.85    0.66
 -16  -2   3    6.73    0.54
  16  -2  -3    6.23    0.62
 -16   2   2    7.37    0.86
  16   2  -2    8.12    0.60
  16  -2  -2    7.36    0.57
 -16  -2   2    8.37    0.59
 -16   2   1   20.81    1.34
  16   2  -1   21.36    1.01
  16  -2  -1   21.82    1.01
 -16  -2   1   20.21    1.07
  16   2   0    4.75    0.52
 -16   2   0    3.22    0.72
  16  -2   0    3.22    0.42
 -16   2  -1    5.51    0.99
  16   2   1    7.26    0.54
 -16   2  -2    0.17    0.59
 -16   2  -3    0.14    0.71
  16   3  -9    6.91    0.68
 -16   3   9    8.82    0.70
  16   3  -9    8.03    0.68
 -16  -3   9    8.35    0.72
  16  -3  -9    8.14    0.80
 -16   3   8   17.68    1.05
  16   3  -8   15.56    1.00
  16   3  -8   16.21    0.96
 -16  -3   8   18.32    1.05
  16  -3  -8   16.45    1.01
 -16   3   7    0.86    0.23
  16   3  -7    0.12    0.17
  16   3  -7   -0.07    0.17
  16  -3  -7   -0.06    0.16
 -16   3   6    0.83    0.26
  16   3  -6    0.11    0.22
  16   3  -6    0.55    0.23
  16  -3  -6    0.27    0.19
 -16  -3   6    0.86    0.22
 -16   3   5    9.00    0.75
  16   3  -5    5.99    0.64
 -16  -3   5    8.37    0.58
  16  -3  -5    8.76    0.67
 -16   3   4   14.67    0.98
  16   3  -4   11.16    0.76
  16  -3  -4   11.82    0.79
 -16   3   3    5.69    0.77
  16   3  -3    4.76    0.55
  16  -3  -3    5.62    0.62
  16   3  -2   40.80    1.59
 -16   3   2   42.92    2.07
  16  -3  -2   40.72    1.60
  16   3  -1    5.16    0.56
 -16   3   1    4.98    0.85
  16  -3  -1    5.40    0.58
  16   3   0    2.58    0.40
 -16   3   0    2.99    0.78
  16  -3   0    3.00    0.44
 -16   3  -1   10.53    1.35
  16   3   1    8.60    0.63
 -16   3  -2    7.50    1.18
  16   4  -7    9.19    0.73
 -16   4   7    9.53    0.76
  16  -4  -7    9.42    0.80
  16   4  -6    0.53    0.26
 -16   4   6    1.00    0.28
  16  -4  -6    0.29    0.25
  16   4  -5    0.12    0.17
 -16   4   5    0.76    0.30
  16  -4  -5   -0.08    0.21
 -16   4   4    6.32    0.86
  16   4  -4    7.30    0.62
  16  -4  -4    6.83    0.72
  16   4  -3   10.79    0.76
 -16   4   3   12.13    1.07
  16  -4  -3   11.04    0.80
  16   4  -2    0.14    0.19
 -16   4   2    0.51    0.48
  16  -4  -2    0.07    0.20
 -16   4   1    3.06    0.87
  16   4  -1    3.53    0.49
 -16   4   1    3.02    0.47
  16  -4  -1    3.30    0.52
  16   4   0    2.30    0.39
 -16   4   0    1.41    0.73
 -16   4   0    1.91    0.38
  16  -4   0    1.91    0.41
 -17   0  10    0.29    0.17
  17   0  -9    0.07    0.18
 -17   0   9    0.18    0.13
  17   0  -8   68.09    2.29
 -17   0   8   62.21    2.48
 -17   0   7    0.38    0.18
  17   0  -7   -0.04    0.14
 -17   0   6    0.53    0.20
  17   0  -6   -0.03    0.11
 -17   0   5    0.21    0.12
  17   0  -5    0.15    0.15
  17   0  -4   28.58    1.21
 -17   0   4   23.11    1.25
 -17   0   3    0.19    0.16
  17   0  -3    0.05    0.13
  17   0  -2   65.99    2.19
 -17   0   2   67.10    2.54
  17   0  -1    0.09    0.16
 -17   0   1    0.11    0.29
 -17   0   0    0.61    0.46
  17   0   0    0.38    0.17
 -17   0  -1   -0.59    0.44
 -17   0  -2   36.13    2.00
  17   1  -9    3.98    0.64
  17   1  -9    3.26    0.49
 -17   1   9    4.06    0.58
 -17  -1   9    3.42    0.53
  17  -1  -9    3.82    0.54
 -17   1   8    0.38    0.16
  17   1  -8   -0.17    0.16
  17   1  -8    0.14    0.21
  17  -1  -8    0.12    0.17
 -17  -1   8    0.66    0.21
  17   1  -7   16.56    0.93
 -17  -1   7   17.45    1.02
  17  -1  -7   18.31    0.99
  17   1  -6    7.94    0.63
 -17   1   6    8.65    0.71
  17  -1  -6    8.82    0.67
 -17  -1   6    9.13    0.70
  17   1  -5    1.32    0.30
 -17   1   5    1.95    0.40
 -17  -1   5    1.45    0.31
  17  -1  -5    1.51    0.33
 -17   1   4    3.26    0.52
  17   1  -4    2.33    0.38
 -17  -1   4    1.80    0.37
  17  -1  -4    3.19    0.45
  17   1  -3    2.07    0.36
 -17   1   3    2.35    0.45
 -17  -1   3    1.82    0.35
  17  -1  -3    1.52    0.32
 -17   1   2    1.69    0.42
  17   1  -2    1.38    0.30
  17  -1  -2    1.16    0.30
 -17  -1   2    1.83    0.35
 -17   1   1   15.94    1.16
  17   1  -1   14.91    0.82
  17  -1  -1   14.64    0.82
 -17  -1   1   15.74    0.98
  17   1   0   15.56    0.82
 -17   1   0   14.33    1.21
 -17  -1   0   15.73    1.09
  17  -1   0   16.35    0.84
 -17   1  -1    0.38    0.58
 -17   1  -2   -0.06    0.64
  17   2  -9    5.82    0.66
  17   2  -9    7.36    0.71
  17  -2  -9    4.90    0.62
 -17  -2   9    8.24    0.69
  17   2  -8    0.30    0.22
  17   2  -8   -0.02    0.20
 -17   2   8    0.67    0.21
 -17  -2   8    0.35    0.16
  17  -2  -8    0.08    0.17
 -17   2   7    3.95    0.57
  17   2  -7    2.04    0.39
 -17  -2   7    3.04    0.46
  17  -2  -7    2.53    0.45
 -17   2   6    3.15    0.51
  17   2  -6    2.80    0.45
  17  -2  -6    2.10    0.41
 -17  -2   6    3.11    0.46
 -17   2   5    0.22    0.18
  17   2  -5    0.26    0.18
  17  -2  -5    0.20    0.18
 -17  -2   5    0.63    0.16
  17   2  -4    0.17    0.18
 -17   2   4    0.64    0.25
  17  -2  -4    0.29    0.21
 -17  -2   4    0.95    0.19
  17   2  -3    2.55    0.41
 -17   2   3    2.46    0.51
 -17  -2   3    4.21    0.39
  17  -2  -3    3.14    0.45
 -17   2   2    0.46    0.37
  17   2  -2    0.48    0.23
 -17  -2   2    1.60    0.27
  17  -2  -2    0.70    0.26
  17   2  -1    4.40    0.52
 -17   2   1    4.29    0.77
  17  -2  -1    4.33    0.52
  17   2   0    1.89    0.35
 -17   2   0    1.57    0.70
  17  -2   0    1.93    0.35
 -17   2  -1    0.11    0.64
  17   3  -7    2.84    0.52
 -17   3   7    3.33    0.52
  17   3  -7    2.73    0.48
 -17  -3   7    2.94    0.43
  17  -3  -7    2.36    0.45
 -17   3   6   18.28    1.12
  17   3  -6   16.94    0.99
 -17  -3   6   17.82    0.96
  17  -3  -6   19.52    1.08
 -17   3   5    5.14    0.69
  17   3  -5    4.51    0.58
  17  -3  -5    4.19    0.58
 -17  -3   5    6.94    0.50
 -17   3   4    4.83    0.71
  17   3  -4    4.19    0.55
  17  -3  -4    4.08    0.55
  17   3  -3    9.99    0.72
 -17   3   3    9.90    0.93
  17  -3  -3    9.19    0.70
  17   3  -2    0.54    0.22
 -17   3   2    0.73    0.54
  17  -3  -2    0.66    0.26
 -17   3   1    2.95    0.73
  17   3  -1    3.64    0.50
  17  -3  -1    3.37    0.49
  17   3   0   29.54    1.29
 -17   3   0   27.69    1.86
  17  -3   0   29.67    1.31
  18   0  -8    5.15    0.62
 -18   0   8    4.58    0.62
  18   0  -7    0.05    0.16
 -18   0   7    0.26    0.17
  18   0  -6    0.67    0.25
 -18   0   6    0.77    0.23
 -18   0   5    0.39    0.18
  18   0  -5    0.09    0.13
  18   0  -4    3.87    0.51
 -18   0   4    4.50    0.60
 -18   0   3    0.59    0.18
  18   0  -3    0.00    0.14
  18   0  -2    0.85    0.24
 -18   0   2    1.70    0.41
  18   0  -1    0.13    0.15
 -18   0   1    0.26    0.35
  18   0   0    1.34    0.31
 -18   0   0    1.37    0.55
 -18   0  -1   -1.03    0.47
 -18   1   8    1.42    0.32
  18   1  -8    0.58    0.26
  18  -1  -8    0.75    0.29
 -18  -1   8    1.20    0.26
  18   1  -7   21.25    1.10
 -18   1   7   21.12    1.21
 -18  -1   7   21.00    1.16
  18  -1  -7   21.32    1.13
  18   1  -6    0.20    0.17
 -18   1   6    0.78    0.23
 -18  -1   6    0.38    0.18
  18  -1  -6    0.11    0.20
  18   1  -5    3.55    0.50
 -18   1   5    3.91    0.58
 -18  -1   5    4.03    0.54
  18  -1  -5    3.95    0.53
 -18   1   4    2.00    0.42
  18   1  -4    1.65    0.33
  18  -1  -4    0.96    0.30
 -18  -1   4    2.31    0.39
  18   1  -3   29.49    1.30
 -18   1   3   31.08    1.57
 -18  -1   3   29.50    1.43
  18  -1  -3   31.29    1.35
  18   1  -2    0.79    0.25
 -18   1   2    1.16    0.39
  18  -1  -2    1.27    0.32
 -18  -1   2    2.01    0.38
 -18   1   1    0.03    0.35
  18   1  -1    0.11    0.17
 -18  -1   1    0.69    0.33
  18  -1  -1    0.44    0.23
  18   1   0    6.64    0.56
 -18   1   0    8.33    1.10
 -18  -1   0    7.15    0.90
  18  -1   0    7.57    0.59
 -18   2   7   13.05    0.91
  18   2  -7   11.97    0.82
  18  -2  -7   11.26    0.82
 -18  -2   7   12.45    0.80
  18   2  -6    0.20    0.21
 -18   2   6    0.61    0.21
  18  -2  -6    0.04    0.18
  18   2  -5   12.22    0.81
 -18   2   5   12.46    0.92
  18  -2  -5   11.68    0.82
 -18  -2   5   14.61    0.87
 -18   2   4    8.10    0.75
  18   2  -4    6.56    0.68
 -18  -2   4    8.70    0.59
  18  -2  -4    6.64    0.69
 -18   2   3    0.29    0.34
  18   2  -3    0.03    0.17
  18  -2  -3    0.21    0.20
  18   2  -2    5.78    0.62
 -18   2   2    5.94    0.88
  18  -2  -2    6.09    0.64
  18   2  -1   23.10    1.11
 -18   2   1   21.16    1.49
  18  -2  -1   22.26    1.10
  18   2   0    0.16    0.16
 -18   2   0    0.04    0.65
  18   3  -5    3.21    0.50
 -18   3   5    4.15    0.63
  18  -3  -5    2.47    0.46
 -18   3   4    1.14    0.39
  18   3  -4    0.43    0.24
  18  -3  -4    0.47    0.26
 -18   3   3    4.33    0.77
  18   3  -3    4.42    0.56
  18  -3  -3    4.08    0.55
  19   0  -7    0.12    0.20
 -19   0   6    2.65    0.43
  19   0  -6    1.75    0.38
  19   0  -5   -0.14    0.12
  19   0  -4    9.10    0.70
 -19   0   4   11.60    0.82
  19   0  -3   -0.07    0.14
 -19   0   2   16.03    1.11
  19   0  -2   17.38    0.95
 -19   0   1    0.11    0.41
  19   0  -1   -0.12    0.15
 -19   1   6    7.74    0.69
  19   1  -6    6.08    0.66
  19  -1  -6    5.32    0.65
 -19  -1   6    7.42    0.63
  19   1  -5   15.84    0.94
 -19   1   5   15.19    1.01
 -19  -1   5   15.25    0.93
  19  -1  -5   13.53    0.89
 -19   1   4    0.61    0.24
  19   1  -4   -0.04    0.14
  19  -1  -4   -0.07    0.17
 -19   1   3    1.78    0.45
  19   1  -3    0.63    0.26
 -19  -1   3    1.37    0.27
  19  -1  -3    0.67    0.24
  19   1  -2   -0.07    0.12
 -19   1   2    0.65    0.37
 -19  -1   2    1.48    0.32
  19  -1  -2    0.23    0.20
   0   0   0    0.00    0.00
;
_shelx_hkl_checksum     61835
_shelx_res_checksum     89149
_shelxl_version_number        2.013
_iucr_refine_instructions_details
;
TITL I in P2(1)/c
CELL 0.71073 15.0461 6.1525 10.4751 90.000 107.581 90.000
ZERR 4.00 0.0015 0.0006 0.0010 0.000 0.006 0.000
LATT 1
SYMM -x, y+1/2, -z+1/2
SFAC C  H  N  O  S
UNIT 28  52  4  4  8
SIZE 0.080 0.180 0.230
TEMP -100.000
L.S. 4
ACTA
BOND $H
FMAP 2
PLAN 10
CONF
EQIV $1 x, -y+3/2, z+1/2
HTAB C1 O1_$1
EQIV $2 x, y-1, z
HTAB C3 S2_$2
HTAB C6 O1_$1
EQIV $3 x, y+1, z
HTAB C7 O1_$3
MPLA 6 C1 C2 S1 C3 C4 N1
MPLA 3 N1 C5 O1
WGHT    0.040600    0.266700
FVAR       0.27015
S1    5    0.570590    0.355562    0.410783    11.00000    0.02547    0.03304 =
         0.03568   -0.00026    0.01283   -0.00719
S2    5    0.870434    1.069538    0.400921    11.00000    0.02622    0.03046 =
         0.05151   -0.01097    0.01529   -0.00455
O1    4    0.829629    0.594186    0.217854    11.00000    0.03465    0.03629 =
         0.03443   -0.00219    0.01867   -0.00127
N1    3    0.720253    0.626679    0.324122    11.00000    0.02624    0.02900 =
         0.02625   -0.00522    0.01151   -0.00771
C1    1    0.686366    0.709465    0.431117    11.00000    0.03131    0.03090 =
         0.03686   -0.01015    0.01734   -0.00849
AFIX  23
H1A   2    0.630000    0.798931    0.392030    11.00000   -1.20000
H1B   2    0.734595    0.803650    0.490910    11.00000   -1.20000
AFIX   0
C2    1    0.662983    0.525406    0.512285    11.00000    0.03225    0.04028 =
         0.02791   -0.00643    0.01341   -0.00928
AFIX  23
H2A   2    0.643711    0.587040    0.587142    11.00000   -1.20000
H2B   2    0.719329    0.435716    0.551030    11.00000   -1.20000
AFIX   0
C3    1    0.622683    0.296270    0.280278    11.00000    0.02514    0.02675 =
         0.03253   -0.00575    0.00917   -0.00504
AFIX  23
H3A   2    0.677896    0.202266    0.317192    11.00000   -1.20000
H3B   2    0.577361    0.214842    0.207761    11.00000   -1.20000
AFIX   0
C4    1    0.652131    0.499984    0.222140    11.00000    0.02879    0.03412 =
         0.02480   -0.00284    0.00650   -0.00811
AFIX  23
H4A   2    0.679485    0.458617    0.150707    11.00000   -1.20000
H4B   2    0.596520    0.590890    0.181197    11.00000   -1.20000
AFIX   0
C5    1    0.807493    0.658479    0.314878    11.00000    0.02514    0.02121 =
         0.02784    0.00505    0.00986    0.00111
C6    1    0.878154    0.778745    0.425809    11.00000    0.02295    0.03490 =
         0.02995    0.00367    0.00595   -0.00345
AFIX  23
H6A   2    0.941601    0.729413    0.429994    11.00000   -1.20000
H6B   2    0.867883    0.743352    0.512469    11.00000   -1.20000
AFIX   0
C7    1    0.919810    1.096777    0.265853    11.00000    0.03740    0.03087 =
         0.04904    0.00583    0.01571   -0.00213
AFIX 137
H7A   2    0.986186    1.059339    0.297550    11.00000   -1.50000
H7B   2    0.912651    1.247110    0.233419    11.00000   -1.50000
H7C   2    0.887571    0.998768    0.192789    11.00000   -1.50000
AFIX   0
HKLF 4 1 1 0 0 0 1 0 0 0 1
REM  I in P2(1)/c
REM R1 =  0.0294 for    1865 Fo > 4sig(Fo)  and  0.0349 for all    2111 data
REM    101 parameters refined using      0 restraints
END
WGHT      0.0406      0.2667
REM Highest difference peak  0.219,  deepest hole -0.272,  1-sigma level  0.055
Q1    1   0.7631  0.6537  0.3207  11.00000  0.05    0.22
Q2    1   0.6691  0.6160  0.4687  11.00000  0.05    0.21
Q3    1   0.5966  0.3186  0.3463  11.00000  0.05    0.19
Q4    1   0.6376  0.3949  0.2593  11.00000  0.05    0.19
Q5    1   0.7078  0.6578  0.3798  11.00000  0.05    0.18
Q6    1   0.8809  0.8142  0.5379  11.00000  0.05    0.17
Q7    1   0.8067  1.0916  0.3430  11.00000  0.05    0.17
Q8    1   0.8325  0.7444  0.3658  11.00000  0.05    0.16
Q9    1   0.8061  0.6685  0.2365  11.00000  0.05    0.16
Q10   1   0.9168  0.7504  0.4030  11.00000  0.05    0.16
;
