# Supplementary material for: Crystal structure of 2-methyl­sulfanyl-1-(thio­morpholin-4-yl)­ethanone
Source: Acta Crystallogr E Crystallogr Commun. 2015 Aug 22;71(Pt 9):o679. doi: 10.1107/S2056989015015418 (PMC4555416; doi:10.1107/S2056989015015418)
Supplement: Supplementary file 2 [file e-71-0o679-Isup2.hkl]

#
# h,k,l, Fc-squared, Fo-squared, sigma(Fo-squared), status flag
#
data_I
_shelx_title ' JK678a in P2(1)/c'
_shelx_refln_list_code          4
_shelx_F_calc_maximum      127.22
_exptl_crystal_F_000       408.00
_reflns_d_resolution_high  0.7685

loop_
 _space_group_symop_operation_xyz
 'x, y, z'
 '-x, y+1/2, -z+1/2'
 '-x, -y, -z'
 'x, -y-1/2, z-1/2'

_cell_length_a    15.0461
_cell_length_b     6.1525
_cell_length_c    10.4751
_cell_angle_alpha  90.000
_cell_angle_beta  107.581
_cell_angle_gamma  90.000

_shelx_F_squared_multiplier     1.000

loop_
 _refln_index_h
 _refln_index_k
 _refln_index_l
 _refln_F_squared_calc
 _refln_F_squared_meas
 _refln_F_squared_sigma
 _refln_observed_status
   2   0   0       1850.87       1806.89        60.70 o
   3   0   0        222.42        273.23         5.85 o
   4   0   0      16184.08      13236.16       417.29 o
   5   0   0        568.29        589.63        12.17 o
   6   0   0         27.80         36.42         4.86 o
   7   0   0       3494.08       3472.67        81.18 o
   8   0   0        131.22        142.38         4.83 o
   9   0   0        714.13        674.75        15.08 o
  10   0   0        122.09        102.24         8.56 o
  11   0   0         77.32         74.33         5.14 o
  12   0   0         30.04         38.76         3.97 o
  13   0   0       1099.35       1073.21        24.04 o
  14   0   0        548.22        569.86        19.46 o
  15   0   0         17.06         22.12         3.21 o
  16   0   0        650.98        667.99        18.04 o
  17   0   0          2.12          6.06         2.18 o
  18   0   0         15.52         18.48         3.70 o
   1   1   0        887.47        887.67         8.55 o
   2   1   0       1742.35       1761.14        24.10 o
   3   1   0       7668.69       6796.66        63.80 o
   4   1   0       1118.87       1185.34        11.27 o
   5   1   0        912.98        918.45         9.67 o
   6   1   0          6.23          2.31         0.36 o
   7   1   0        810.59        800.93        11.06 o
   8   1   0          1.12         -0.31         0.31 o
   9   1   0          0.01          0.66         0.54 o
  10   1   0        595.57        602.46         8.87 o
  11   1   0        405.69        412.16         6.90 o
  12   1   0         10.15         11.67         1.31 o
  13   1   0        233.39        238.15         5.93 o
  14   1   0         26.86         29.96         2.46 o
  15   1   0         63.17         61.71         3.62 o
  16   1   0          4.80          3.54         2.14 o
  17   1   0        207.70        214.88         6.51 o
  18   1   0         98.12         99.48         4.81 o
   0   2   0         86.86         88.53         2.30 o
   1   2   0        588.79        594.52         6.70 o
   2   2   0         82.40         93.79         1.87 o
   3   2   0         27.35         26.16         0.85 o
   4   2   0        345.89        340.76         4.94 o
   5   2   0        330.92        336.78         3.86 o
   6   2   0        679.15        734.57         7.83 o
   7   2   0         16.51         26.35         1.18 o
   8   2   0        250.84        251.72         3.69 o
   9   2   0         99.83        107.15         2.31 o
  10   2   0        368.85        372.55         5.58 o
  11   2   0          8.28          9.57         1.28 o
  12   2   0          5.24          2.95         0.89 o
  13   2   0         39.95         39.59         2.39 o
  14   2   0         22.94         21.92         2.21 o
  15   2   0        182.99        204.40         6.93 o
  16   2   0         58.41         52.88         7.01 o
  17   2   0         25.98         25.61         3.20 o
  18   2   0          2.12          1.87         2.13 o
   1   3   0        260.50        265.03         3.85 o
   2   3   0       1369.01       1457.32        15.61 o
   3   3   0       2170.23       2232.35        23.19 o
   4   3   0         50.22         53.07         1.69 o
   5   3   0          3.07          4.38         0.58 o
   6   3   0       2126.91       2078.53        17.90 o
   7   3   0        384.72        405.84         6.07 o
   8   3   0         34.22         33.96         1.45 o
   9   3   0         66.56         72.06         3.09 o
  10   3   0       1858.83       1801.29        18.23 o
  11   3   0         12.64         13.80         1.27 o
  12   3   0         57.85         52.64         2.42 o
  13   3   0        387.07        386.89         8.38 o
  14   3   0        141.67        140.70        11.52 o
  15   3   0         40.36         45.18         3.92 o
  16   3   0         38.84         38.55         3.79 o
  17   3   0        366.38        400.75        11.29 o
   0   4   0        807.57        805.74        13.68 o
   1   4   0         27.03         21.30         1.28 o
   2   4   0         48.58         38.14         1.58 o
   3   4   0        876.82        898.10        10.71 o
   4   4   0         95.54         98.11         2.45 o
   5   4   0        297.93        293.06         4.57 o
   6   4   0        619.95        596.33         7.85 o
   7   4   0        942.79        937.99        11.30 o
   8   4   0        580.37        563.38         8.93 o
   9   4   0         60.09         59.62         2.17 o
  10   4   0          0.69          0.95         0.70 o
  11   4   0         58.83         57.47         2.44 o
  12   4   0         31.28         29.83         1.87 o
  13   4   0         54.80         53.57         3.52 o
  14   4   0        244.54        251.94         7.07 o
  15   4   0         71.24         72.53         4.42 o
  16   4   0         25.68         27.37         2.97 o
   1   5   0         58.78         55.14         2.07 o
   2   5   0       1129.28       1137.00        14.68 o
   3   5   0        276.06        262.07         5.21 o
   4   5   0        187.41        180.41         4.26 o
   5   5   0        371.15        364.03         5.79 o
   6   5   0         20.69         18.95         1.52 o
   7   5   0         49.59         49.88         2.37 o
   8   5   0          0.11         -0.19         0.83 o
   9   5   0        240.56        241.05         4.89 o
  10   5   0        104.53         98.57         3.19 o
  11   5   0        531.99        546.13        10.64 o
  12   5   0         67.24         74.40         3.29 o
  13   5   0         40.33         42.17         2.93 o
  14   5   0         77.50         78.36         4.41 o
   0   6   0         12.19         14.12         2.66 o
   1   6   0        744.12        753.59        12.17 o
   2   6   0          3.55          1.73         1.18 o
   3   6   0        243.26        253.20         5.48 o
   4   6   0        143.44        151.80         4.21 o
   5   6   0        326.87        329.30         5.82 o
   6   6   0         31.15         33.30         2.14 o
   7   6   0         33.01         34.29         2.20 o
   8   6   0        364.49        352.49         6.82 o
   9   6   0          9.40          7.52         2.06 o
  10   6   0         14.91         15.73         2.06 o
  11   6   0         33.61         35.05         2.77 o
  12   6   0         88.03         78.33         3.89 o
   1   7   0          3.15          2.86         1.53 o
   2   7   0          0.36         -0.26         1.13 o
   3   7   0          0.07         -0.13         1.29 o
   4   7   0          8.28          9.08         1.58 o
   5   7   0          1.42          0.31         1.05 o
   6   7   0          8.00         11.30         1.72 o
   7   7   0         27.23         27.80         2.49 o
   8   7   0         53.57         50.05         2.93 o
   9   7   0          5.18         -6.44         6.44 o
 -18   1   1          2.43          4.03         1.96 o
 -17   1   1        208.25        208.08         6.28 o
 -16   1   1        308.70        308.52         7.62 o
 -15   1   1        127.21        142.95         4.74 o
 -14   1   1        111.56        113.78         3.99 o
 -13   1   1          0.05          1.65         0.97 o
 -12   1   1       1893.08       1830.50        26.27 o
 -11   1   1          1.02          1.38         0.66 o
 -10   1   1        257.18        261.55         4.31 o
  -9   1   1        197.04        203.45         3.50 o
  -8   1   1        936.83        902.30        11.14 o
  -7   1   1        680.98        684.06         8.02 o
  -6   1   1         45.79         49.14         1.67 o
  -5   1   1        453.75        439.80         4.54 o
  -4   1   1          2.54          2.60         0.32 o
  -3   1   1        342.15        374.79         4.35 o
  -2   1   1       4198.45       3888.62       110.37 o
  -1   1   1        912.71        944.42         8.96 o
   0   1   1        179.35        171.69         1.95 o
   1   1   1      11712.01       9902.40       100.97 o
   2   1   1       3662.32       3602.84        44.74 o
   3   1   1       4642.81       4727.02        45.90 o
   4   1   1       3494.02       3566.41        36.12 o
   5   1   1        387.62        385.73         4.44 o
   6   1   1       1085.93       1069.60        11.77 o
   7   1   1       1095.33       1099.80        12.27 o
   8   1   1       2625.03       2599.24        27.02 o
   9   1   1        329.29        320.06         5.50 o
  10   1   1        229.11        232.30         4.64 o
  11   1   1        722.89        702.88        10.38 o
  12   1   1          3.58          4.86         1.09 o
  13   1   1        127.47        120.96         3.65 o
  14   1   1          0.59          2.61         1.17 o
  15   1   1        318.60        322.30         7.76 o
  16   1   1         20.12         17.23         2.29 o
  17   1   1          0.28          5.21         7.95 o
 -18   2   1        287.39        306.55         9.48 o
 -17   2   1         57.32         59.62         4.55 o
 -16   2   1        295.48        289.45         7.44 o
 -15   2   1        420.11        428.49         9.19 o
 -14   2   1         79.15         79.05         3.42 o
 -13   2   1         30.65         29.64         2.34 o
 -12   2   1        117.31        120.47         3.45 o
 -11   2   1        317.59        302.57         5.82 o
 -10   2   1        172.72        183.44         3.92 o
  -9   2   1       1975.73       1884.08        20.29 o
  -8   2   1         91.85         83.95         2.03 o
  -7   2   1         39.31         38.89         1.23 o
  -6   2   1       1100.01       1137.85        10.75 o
  -5   2   1        289.44        254.63         3.60 o
  -4   2   1       2282.70       2301.33        24.14 o
  -3   2   1          3.95          6.32         0.52 o
  -2   2   1       7372.95       7139.36       126.97 o
  -1   2   1       1815.65       1892.20        19.26 o
   0   2   1       3262.91       3511.32        35.00 o
   1   2   1       6177.89       6169.55       118.88 o
   2   2   1          0.49          6.47         0.57 o
   3   2   1       3021.59       3207.78        29.26 o
   4   2   1       1274.52       1337.97        12.13 o
   5   2   1       3638.88       3548.49        32.51 o
   6   2   1        183.12        189.98         2.89 o
   7   2   1          0.04          0.73         0.55 o
   8   2   1         10.62         16.26         1.06 o
   9   2   1         20.77         18.27         1.17 o
  10   2   1          1.01          1.41         0.71 o
  11   2   1        814.43        792.05        10.28 o
  12   2   1        469.36        462.95         7.97 o
  13   2   1          0.96          1.31         0.90 o
  14   2   1        197.13        202.12         6.66 o
  15   2   1         80.20         84.68         4.45 o
  16   2   1         93.67         95.06        11.99 o
  17   2   1          4.17          1.51         8.77 o
 -17   3   1         50.98         46.82         4.32 o
 -16   3   1         73.45         71.61         4.99 o
 -15   3   1        206.92        203.04         9.72 o
 -14   3   1        166.76        163.58         6.19 o
 -13   3   1        337.37        334.72         9.09 o
 -12   3   1         83.43         86.29         3.13 o
 -11   3   1          0.10         -0.49         0.53 o
 -10   3   1         19.43         18.70         1.23 o
  -9   3   1         55.55         59.73         2.12 o
  -8   3   1          0.30          0.23         0.42 o
  -7   3   1        764.35        762.09         7.55 o
  -6   3   1        779.41        760.66         8.84 o
  -5   3   1        608.41        614.69         7.12 o
  -4   3   1        853.79        834.11         9.68 o
  -3   3   1         11.72         12.02         0.88 o
  -2   3   1         40.92         34.87         1.32 o
  -1   3   1         37.64         44.38         1.65 o
   0   3   1       1300.43       1266.80        13.71 o
   1   3   1       2221.01       2329.53        24.00 o
   2   3   1        200.92        192.24         2.71 o
   3   3   1        216.13        195.43         3.23 o
   4   3   1        458.60        498.08         6.33 o
   5   3   1          0.02          0.78         0.51 o
   6   3   1        143.71        149.56         2.62 o
   7   3   1        655.29        623.46         7.41 o
   8   3   1       1153.27       1146.68        14.30 o
   9   3   1        436.34        435.47         7.42 o
  10   3   1          0.36          0.88         0.72 o
  11   3   1         54.02         53.14         2.41 o
  12   3   1         42.78         45.70         2.96 o
  13   3   1          9.28          9.32         1.74 o
  14   3   1        131.36        122.12         4.57 o
  15   3   1         25.03         23.97         3.16 o
  16   3   1        125.21        123.40        13.22 o
 -16   4   1         47.65         44.78         3.70 o
 -15   4   1          1.01          1.97         1.49 o
 -14   4   1        462.72        475.29        12.23 o
 -13   4   1        147.23        142.96         5.14 o
 -12   4   1         53.24         48.90         2.76 o
 -11   4   1         10.00         11.39         1.20 o
 -10   4   1        930.85        924.24        11.47 o
  -9   4   1        251.33        252.97         4.32 o
  -8   4   1        137.72        142.40         3.07 o
  -7   4   1       1109.48       1100.82        11.18 o
  -6   4   1        197.94        186.87         3.25 o
  -5   4   1        128.54        126.19         2.81 o
  -4   4   1        331.21        343.89         5.20 o
  -3   4   1       2160.54       2172.93        23.14 o
  -2   4   1         14.51         13.83         1.14 o
  -1   4   1        108.74        106.09         2.47 o
   0   4   1       1142.92       1136.47        12.92 o
   1   4   1        809.53        801.03         9.62 o
   2   4   1        434.48        442.69         6.05 o
   3   4   1        250.37        249.03         4.12 o
   4   4   1       1402.26       1406.69        15.35 o
   5   4   1        144.61        138.72         3.37 o
   6   4   1        687.54        709.48        10.95 o
   7   4   1         22.70         18.36         1.50 o
   8   4   1        365.20        349.27         8.05 o
   9   4   1        195.48        199.50         4.16 o
  10   4   1        234.82        236.36         7.41 o
  11   4   1         39.57         44.66         2.18 o
  12   4   1          1.58          1.34         0.89 o
  13   4   1        167.08        162.42         3.87 o
  14   4   1         59.15         63.58         3.46 o
  15   4   1          2.05         -2.54         7.54 o
 -14   5   1         11.82         10.20         3.41 o
 -13   5   1          0.65          0.56         1.15 o
 -12   5   1         37.09         38.70         2.64 o
 -11   5   1         46.69         41.97         2.59 o
 -10   5   1         17.74         20.92         1.75 o
  -9   5   1         35.93         32.61         2.07 o
  -8   5   1         72.98         64.98         3.71 o
  -7   5   1         36.46         35.46         2.66 o
  -6   5   1        258.56        250.27         4.65 o
  -5   5   1        209.47        212.32         4.73 o
  -4   5   1          2.09          0.27         0.86 o
  -3   5   1        154.76        149.56         3.78 o
  -2   5   1         64.86         62.56         2.46 o
  -1   5   1        135.60        150.14         3.28 o
   0   5   1        114.71        125.27         3.30 o
   1   5   1          0.03          0.18         0.76 o
   2   5   1          9.13         13.63         1.68 o
   3   5   1        170.77        173.45         3.61 o
   4   5   1        438.45        426.58         6.41 o
   5   5   1         23.44         19.98         1.52 o
   6   5   1         20.47         18.75         1.55 o
   7   5   1         65.52         68.42         2.67 o
   8   5   1        110.45        100.02         3.51 o
   9   5   1         16.87         17.60         1.69 o
  10   5   1          1.74          0.84         0.94 o
  11   5   1        145.13        150.09         5.54 o
  12   5   1         27.13         34.07         2.68 o
  13   5   1         59.25         62.87         3.15 o
  14   5   1          0.44          1.10         1.29 o
 -12   6   1          0.15         -0.27         1.22 o
 -11   6   1          0.49         -0.91         0.91 o
 -10   6   1        348.08        348.47         6.53 o
  -9   6   1        251.11        263.24         5.42 o
  -8   6   1         12.74          9.16         1.65 o
  -7   6   1         10.75          9.93         1.94 o
  -6   6   1         49.02         51.89         2.57 o
  -5   6   1          0.04          0.06         0.93 o
  -4   6   1         19.59         20.69         2.06 o
  -3   6   1        272.29        267.26         7.57 o
  -2   6   1        205.75        208.27         5.52 o
  -1   6   1        164.68        162.69         4.65 o
   0   6   1          5.87          3.77         1.31 o
   1   6   1         35.02         36.47         2.34 o
   2   6   1          2.53          1.28         0.96 o
   3   6   1         55.88         50.40         2.40 o
   4   6   1         43.90         40.92         2.27 o
   5   6   1          0.03         -0.50         0.78 o
   6   6   1        128.64        129.48         3.61 o
   7   6   1        157.32        164.57         4.12 o
   8   6   1         22.37         20.27         1.90 o
   9   6   1         56.39         55.81         2.93 o
  10   6   1         99.01         97.04         3.68 o
  11   6   1        221.86        232.86         5.39 o
  -9   7   1         69.87         71.73         4.75 o
  -8   7   1          7.94          7.52         1.50 o
  -7   7   1        214.40        224.99         5.45 o
  -6   7   1        296.46        311.80         6.47 o
  -5   7   1          0.76         -0.28         0.89 o
  -4   7   1        260.19        259.84         6.55 o
  -3   7   1         29.86         30.62         2.73 o
  -2   7   1         94.86        107.29         6.05 o
  -1   7   1        153.65        145.70         4.86 o
   0   7   1        455.67        457.79         9.47 o
   1   7   1        102.20         95.96         4.15 o
   2   7   1          0.01         -0.44         0.97 o
   3   7   1        461.15        490.12         8.78 o
   4   7   1         52.43         50.73         2.89 o
   5   7   1          1.44          1.98         1.17 o
   6   7   1         10.14         10.66         1.76 o
   7   7   1        313.01        320.84         6.30 o
   8   7   1          1.76         -0.45         1.16 o
 -19   0   2        231.33        230.68         9.89 o
 -18   0   2         12.90         16.38         5.82 o
 -17   0   2        910.14        910.73        22.73 o
 -16   0   2        153.33        151.92        10.41 o
 -15   0   2          4.15          3.25         2.26 o
 -14   0   2        196.37        181.86         7.16 o
 -13   0   2       2552.21       2388.32        47.44 o
 -12   0   2         29.55         26.79         2.90 o
 -11   0   2       1113.52       1142.84        24.33 o
 -10   0   2       1517.47       1411.85        86.53 o
  -9   0   2       1780.84       1704.77        44.80 o
  -8   0   2        968.72       1021.79        21.11 o
  -7   0   2        289.94        281.55        15.14 o
  -6   0   2       6881.19       6693.68       106.70 o
  -5   0   2        668.56        695.66        11.98 o
  -4   0   2        891.20        876.87        33.35 o
  -3   0   2       4894.00       4467.27        93.54 o
  -2   0   2       1597.57       1604.98        25.83 o
  -1   0   2       6146.54       5441.85       127.42 o
   0   0   2        758.73        830.77        18.29 o
   1   0   2      13946.48      12227.85       361.86 o
   2   0   2          3.22         12.95         2.28 o
   3   0   2       3391.42       3323.86        96.22 o
   4   0   2        474.24        450.50         7.48 o
   5   0   2        935.89       1044.88        18.18 o
   6   0   2       2161.92       2113.28        30.82 o
   7   0   2       2825.64       2806.09        52.71 o
   8   0   2        260.16        276.04         7.73 o
   9   0   2       1454.28       1406.18        28.57 o
  10   0   2       2106.12       2018.92        40.09 o
  11   0   2       1227.55       1236.26        26.50 o
  12   0   2        171.83        163.61         6.70 o
  13   0   2        306.21        301.17         9.88 o
  14   0   2        356.74        347.99        11.35 o
  15   0   2         53.52         40.01         9.45 o
  16   0   2         85.34         67.14        11.24 o
  17   0   2        494.87        495.04        27.40 o
 -19   1   2          0.00          6.21         3.90 o
 -18   1   2         12.33         18.40         2.92 o
 -17   1   2         16.23         20.69         2.28 o
 -16   1   2        223.48        227.37         6.29 o
 -15   1   2        260.41        255.29         6.47 o
 -14   1   2        589.94        569.36        10.69 o
 -13   1   2         30.04         32.99         2.36 o
 -12   1   2         29.23         23.92         1.95 o
 -11   1   2          1.43          0.85         0.64 o
 -10   1   2        411.50        381.70         5.54 o
  -9   1   2        626.34        641.05         8.56 o
  -8   1   2        562.51        576.73         6.72 o
  -7   1   2         65.56         44.22         1.14 o
  -6   1   2        204.39        224.65         2.96 o
  -5   1   2        285.73        322.13         3.70 o
  -4   1   2        517.25        524.83         5.57 o
  -3   1   2          5.14          7.46         0.68 o
  -2   1   2       1149.28       1177.48        12.60 o
  -1   1   2        573.75        643.53         8.95 o
   0   1   2        303.70        338.88         4.70 o
   1   1   2        745.74        759.43         7.27 o
   2   1   2       2671.93       2864.59        28.47 o
   3   1   2       1554.40       1641.21        15.52 o
   4   1   2       4720.53       4899.84        53.31 o
   5   1   2       1357.51       1555.90        16.42 o
   6   1   2        619.69        613.23         7.43 o
   7   1   2       1160.73       1114.14        12.54 o
   8   1   2        164.72        187.32         3.40 o
   9   1   2          8.91          9.54         1.09 o
  10   1   2        133.10        140.56         3.56 o
  11   1   2        277.10        270.58         5.42 o
  12   1   2        370.46        357.52         6.71 o
  13   1   2         71.20         76.96         3.13 o
  14   1   2         69.12         68.45         4.29 o
  15   1   2          5.40          6.90         4.79 o
  16   1   2          3.13          0.41         6.71 o
  17   1   2          4.48         -0.82         8.77 o
 -18   2   2         77.04         81.32         5.44 o
 -17   2   2         11.06         13.34         3.77 o
 -16   2   2        105.37        108.03         4.32 o
 -15   2   2         29.09         29.15         2.52 o
 -14   2   2         67.82         71.73         3.40 o
 -13   2   2         59.09         57.20         3.04 o
 -12   2   2        276.61        279.52        11.72 o
 -11   2   2         32.90         35.15         2.03 o
 -10   2   2         34.41         36.20         1.69 o
  -9   2   2        329.93        335.81         4.28 o
  -8   2   2        216.27        207.21         3.29 o
  -7   2   2        443.13        456.24         5.61 o
  -6   2   2        192.71        203.71         2.91 o
  -5   2   2         33.73         49.27         1.40 o
  -4   2   2         66.81         71.66         1.88 o
  -3   2   2         17.05         18.77         0.76 o
  -2   2   2       1338.34       1407.38        14.65 o
  -1   2   2       1093.97       1192.34        12.51 o
   0   2   2        105.82        118.68         1.71 o
   1   2   2        157.04        168.25         2.98 o
   2   2   2       1332.87       1383.05        15.64 o
   3   2   2          7.96         15.18         0.87 o
   4   2   2          3.83          7.38         0.77 o
   5   2   2         57.79         53.91         1.44 o
   6   2   2        156.68        164.05         2.55 o
   7   2   2         74.10         80.99         2.15 o
   8   2   2         27.53         33.46         1.69 o
   9   2   2        303.06        323.98         5.22 o
  10   2   2          3.88          4.38         0.96 o
  11   2   2         41.43         49.29         2.33 o
  12   2   2          3.18          3.40         1.48 o
  13   2   2         72.72         73.20         3.38 o
  14   2   2          8.08          6.92         3.21 o
  15   2   2         20.03          8.50         7.95 o
  16   2   2          9.32          2.33         8.08 o
 -17   3   2          5.16          8.49         2.20 o
 -16   3   2        551.28        565.53        13.57 o
 -15   3   2        214.51        218.64         7.42 o
 -14   3   2         73.91         79.63         4.60 o
 -13   3   2          1.90          3.78         1.07 o
 -12   3   2        187.80        184.36         5.90 o
 -11   3   2        771.28        725.07        12.47 o
 -10   3   2        201.38        193.56         3.54 o
  -9   3   2        312.21        312.86         4.24 o
  -8   3   2         96.79         98.27         2.03 o
  -7   3   2        873.68        852.88         9.90 o
  -6   3   2        409.63        417.17         5.34 o
  -5   3   2         23.39         21.66         1.11 o
  -4   3   2        487.10        505.18         6.40 o
  -3   3   2       1521.53       1536.24        16.40 o
  -2   3   2          3.59          2.89         0.60 o
  -1   3   2        273.12        261.50         5.71 o
   0   3   2       2953.90       3029.05        30.76 o
   1   3   2       2700.18       2699.25        26.61 o
   2   3   2        345.80        392.12         5.12 o
   3   3   2        648.20        695.52         8.90 o
   4   3   2       3352.75       3389.97        33.38 o
   5   3   2        614.79        590.29         7.38 o
   6   3   2        140.13        130.05         3.70 o
   7   3   2        645.55        632.61         8.09 o
   8   3   2        607.59        597.59         7.32 o
   9   3   2        667.19        635.01         8.45 o
  10   3   2         17.00         18.58         1.52 o
  11   3   2        164.62        150.06         3.58 o
  12   3   2         33.23         30.37         1.99 o
  13   3   2        194.14        193.54         4.84 o
  14   3   2         17.52         20.19         3.77 o
  15   3   2          7.59         10.81         3.59 o
  16   3   2        118.60        102.76        16.17 o
 -16   4   2          1.45          2.39         1.81 o
 -15   4   2          2.94          3.97         1.87 o
 -14   4   2         27.17         29.46         3.36 o
 -13   4   2        261.83        283.66         8.69 o
 -12   4   2        197.64        207.94         6.06 o
 -11   4   2        289.14        300.64         5.46 o
 -10   4   2          3.23          4.42         0.84 o
  -9   4   2          0.29          0.04         0.53 o
  -8   4   2        147.28        141.18         3.25 o
  -7   4   2         10.10         12.64         1.03 o
  -6   4   2        493.28        477.58         6.70 o
  -5   4   2        968.03        950.10        11.32 o
  -4   4   2        399.70        391.55         5.70 o
  -3   4   2        408.17        401.06         5.76 o
  -2   4   2          1.24          0.22         0.76 o
  -1   4   2         21.20         15.94         1.16 o
   0   4   2        127.36        130.73         3.26 o
   1   4   2       1336.81       1364.23        13.69 o
   2   4   2        900.06        903.34        10.44 o
   3   4   2         37.21         30.18         1.55 o
   4   4   2        176.22        171.10         3.50 o
   5   4   2         28.70         30.23         1.68 o
   6   4   2          9.02         13.22         1.26 o
   7   4   2          1.34          1.88         0.85 o
   8   4   2         25.53         23.66         1.71 o
   9   4   2        264.18        257.28         6.33 o
  10   4   2        253.05        261.53         5.50 o
  11   4   2         91.96         94.04         3.01 o
  12   4   2        149.02        150.14         5.00 o
  13   4   2         50.67         60.15         7.20 o
  14   4   2         94.63        100.21         5.11 o
  15   4   2        192.31        192.10        21.10 o
 -15   5   2        342.64        333.84        10.85 o
 -14   5   2         43.60         40.82         3.58 o
 -13   5   2          6.00          7.83         2.91 o
 -12   5   2         80.59         74.30         5.38 o
 -11   5   2         53.41         55.29         3.38 o
 -10   5   2         32.95         33.01         2.07 o
  -9   5   2        365.60        353.28         5.98 o
  -8   5   2        478.51        454.13         6.97 o
  -7   5   2          1.58          0.80         0.76 o
  -6   5   2        368.00        358.20         6.73 o
  -5   5   2         48.43         41.79         2.33 o
  -4   5   2        114.87        112.42         2.92 o
  -3   5   2         27.63         24.38         1.62 o
  -2   5   2        953.96        957.65        11.76 o
  -1   5   2       1282.40       1281.42        16.18 o
   0   5   2          5.60          3.85         0.99 o
   1   5   2        235.82        224.78         4.70 o
   2   5   2         13.97         21.66         1.45 o
   3   5   2        125.34        117.83         2.93 o
   4   5   2          7.22          9.46         1.15 o
   5   5   2        421.41        430.03         6.56 o
   6   5   2        193.94        202.51         4.22 o
   7   5   2        104.97        100.16         3.05 o
   8   5   2        424.49        436.27         7.00 o
   9   5   2          9.31          7.87         1.32 o
  10   5   2          0.21         -1.35         1.35 o
  11   5   2         25.62         23.24         1.99 o
  12   5   2        504.22        518.60         8.46 o
  13   5   2          4.76          2.54         2.27 o
 -12   6   2        366.50        355.26         9.60 o
 -11   6   2         39.02         35.01         2.99 o
 -10   6   2         35.54         36.07         2.67 o
  -9   6   2        522.21        532.13         8.28 o
  -8   6   2         34.28         36.10         2.29 o
  -7   6   2        136.49        137.59         3.64 o
  -6   6   2         29.93         28.36         2.26 o
  -5   6   2        336.57        347.31         7.26 o
  -4   6   2        107.50        118.58         5.66 o
  -3   6   2          9.01         11.11         1.56 o
  -2   6   2        163.69        177.92         4.98 o
  -1   6   2         28.83         34.79         2.50 o
   0   6   2          1.93          2.07         1.00 o
   1   6   2          2.03          2.31         0.84 o
   2   6   2        475.29        488.61         7.33 o
   3   6   2          4.88          5.41         1.05 o
   4   6   2        218.27        206.35         4.38 o
   5   6   2        182.35        194.70         4.32 o
   6   6   2        270.71        263.54         5.23 o
   7   6   2         25.59         24.22         1.96 o
   8   6   2        149.25        149.79         4.07 o
   9   6   2        213.26        208.58         4.97 o
  10   6   2         23.48         19.80         3.02 o
  11   6   2         47.26         45.82         2.81 o
  -9   7   2         10.14          8.91         1.78 o
  -8   7   2         55.13         57.68         3.13 o
  -7   7   2         41.87         39.41         2.92 o
  -6   7   2         17.01         16.52         2.11 o
  -5   7   2         33.48         35.28         2.83 o
  -4   7   2          1.10          0.94         1.68 o
  -3   7   2          0.30         -0.97         1.13 o
  -2   7   2         33.00         33.96         2.80 o
  -1   7   2          0.65         -0.65         1.16 o
   0   7   2          0.28          1.06         1.01 o
   1   7   2         16.03         13.30         1.66 o
   2   7   2         47.49         46.57         2.74 o
   3   7   2         51.52         44.48         2.85 o
   4   7   2          1.24          0.25         1.44 o
   5   7   2          0.28         -0.17         0.96 o
   6   7   2         17.16         13.04         1.69 o
   7   7   2          1.56          1.21         1.23 o
 -19   1   3         10.31         15.14         3.66 o
 -18   1   3        412.61        415.42         9.60 o
 -17   1   3         28.27         26.30         2.48 o
 -16   1   3         65.88         70.42         3.74 o
 -15   1   3        192.76        202.37         5.66 o
 -14   1   3        357.38        352.68         9.95 o
 -13   1   3         88.38         89.15         3.34 o
 -12   1   3        341.00        336.03         7.01 o
 -11   1   3        962.72        953.81        16.97 o
 -10   1   3        225.21        221.92         3.74 o
  -9   1   3       1078.62       1007.82        10.40 o
  -8   1   3          1.48          1.94         0.37 o
  -7   1   3         11.86         24.11         0.97 o
  -6   1   3       1649.35       1806.11        19.36 o
  -5   1   3       5310.69       5326.60       114.94 o
  -4   1   3       1527.34       1615.41        19.73 o
  -3   1   3        341.66        346.34         5.03 o
  -2   1   3       2051.32       2227.41        44.91 o
  -1   1   3       1787.20       1852.58        21.48 o
   0   1   3        709.67        737.21         7.09 o
   1   1   3       2293.89       2436.67        22.13 o
   2   1   3       1766.70       1746.18        16.21 o
   3   1   3          0.44          0.17         0.33 o
   4   1   3        468.59        525.26         6.22 o
   5   1   3       4375.40       4282.88        54.59 o
   6   1   3        155.62        171.13         3.37 o
   7   1   3        116.52        124.08         2.57 o
   8   1   3         14.73         15.06         1.15 o
   9   1   3       1950.28       1918.28        20.85 o
  10   1   3         67.10         61.51         2.15 o
  11   1   3         58.70         66.85         2.65 o
  12   1   3          0.09         -1.39         1.39 o
  13   1   3         28.68         28.28         3.68 o
  14   1   3        260.91        268.01         9.20 o
  15   1   3          7.31          8.63         7.40 o
  16   1   3         14.97         16.58         9.73 o
 -18   2   3          1.47          2.06         1.66 o
 -17   2   3         35.67         45.90         5.46 o
 -16   2   3         86.26         86.92         4.08 o
 -15   2   3        771.62        733.29        14.93 o
 -14   2   3        637.28        608.61        13.13 o
 -13   2   3         14.74         14.08         1.63 o
 -12   2   3        919.15        879.55        16.57 o
 -11   2   3         72.94         61.73         2.47 o
 -10   2   3          0.00          0.21         0.49 o
  -9   2   3          2.47          3.16         0.52 o
  -8   2   3       3394.45       3350.67        31.93 o
  -7   2   3        317.01        316.39         4.08 o
  -6   2   3        169.59        169.33         5.06 o
  -5   2   3        727.87        689.22        13.45 o
  -4   2   3         19.90         26.39         1.29 o
  -3   2   3         33.94         38.48         2.01 o
  -2   2   3         19.93         17.72         0.69 o
  -1   2   3       2166.45       2139.36        18.61 o
   0   2   3       1381.93       1399.69        12.51 o
   1   2   3        109.06         89.47         1.51 o
   2   2   3       1255.92       1367.64        14.36 o
   3   2   3        552.47        678.99         7.14 o
   4   2   3        367.80        372.84         4.95 o
   5   2   3       1256.58       1338.01        18.89 o
   6   2   3       1282.80       1319.83        13.47 o
   7   2   3          6.31          7.67         1.21 o
   8   2   3       1415.01       1381.25        15.61 o
   9   2   3          8.00          9.37         1.17 o
  10   2   3         14.35         12.79         1.25 o
  11   2   3        580.60        581.72        10.18 o
  12   2   3        694.54        686.33        11.73 o
  13   2   3        305.76        298.38        20.42 o
  14   2   3          1.30         -2.53         4.59 o
  15   2   3        215.90        227.44        12.33 o
  16   2   3         17.49          1.92         9.73 o
 -18   3   3         58.28         58.50         4.79 o
 -17   3   3        139.42        132.44         6.05 o
 -16   3   3         76.40         72.59         4.97 o
 -15   3   3         13.05         11.30         2.09 o
 -14   3   3         66.41         68.59         6.35 o
 -13   3   3         26.73         28.11         2.89 o
 -12   3   3        183.48        180.08         4.47 o
 -11   3   3       1000.35        975.82        14.12 o
 -10   3   3       1000.90        964.30        13.82 o
  -9   3   3        273.65        270.03         4.30 o
  -8   3   3         22.74         21.76         1.34 o
  -7   3   3         53.79         59.14         1.75 o
  -6   3   3        678.79        698.04         7.91 o
  -5   3   3        125.61        111.17         2.13 o
  -4   3   3         58.48         39.28         1.38 o
  -3   3   3        398.50        399.57         5.26 o
  -2   3   3        117.35        111.43         2.16 o
  -1   3   3        797.15        778.13         8.03 o
   0   3   3        983.07       1061.75        10.58 o
   1   3   3         48.00         48.40         1.44 o
   2   3   3       1431.81       1503.53        15.63 o
   3   3   3       1177.06       1179.62        12.74 o
   4   3   3        136.63        134.52         2.71 o
   5   3   3        217.63        206.77         3.89 o
   6   3   3        162.03        183.31         3.47 o
   7   3   3          8.41         11.07         1.27 o
   8   3   3          3.40          3.38         0.96 o
   9   3   3        100.30        105.13         3.15 o
  10   3   3        572.68        601.56         9.23 o
  11   3   3        170.92        179.06         5.08 o
  12   3   3         49.82         51.65         3.70 o
  13   3   3        185.25        183.28         6.63 o
  14   3   3          0.11         -1.73         3.15 o
  15   3   3        102.80        108.01        12.74 o
 -16   4   3        151.38        153.29         6.71 o
 -15   4   3         98.32        103.92         5.54 o
 -14   4   3        225.21        215.50         7.61 o
 -13   4   3        840.82        805.45        23.85 o
 -12   4   3        370.83        352.17        10.26 o
 -11   4   3        315.48        305.82         7.34 o
 -10   4   3          0.12         -0.09         0.65 o
  -9   4   3        792.64        773.17         9.34 o
  -8   4   3        400.09        398.11         5.52 o
  -7   4   3        406.36        363.31         5.97 o
  -6   4   3        380.22        378.51         5.64 o
  -5   4   3         33.06         32.37         1.52 o
  -4   4   3        206.20        186.21         3.43 o
  -3   4   3        270.38        245.34         4.05 o
  -2   4   3         38.57         41.57         1.65 o
  -1   4   3         31.84         31.59         1.30 o
   0   4   3        402.37        387.08         5.04 o
   1   4   3         92.32         86.01         2.34 o
   2   4   3         67.52         69.53         2.32 o
   3   4   3       1093.81       1103.97        12.50 o
   4   4   3        490.80        483.60         6.65 o
   5   4   3         52.47         48.08         2.12 o
   6   4   3          3.61          6.84         1.03 o
   7   4   3       1268.25       1263.03        14.55 o
   8   4   3        102.26         92.89         3.98 o
   9   4   3        133.89        146.67         4.09 o
  10   4   3         72.53         67.56         3.88 o
  11   4   3        321.73        313.33        14.58 o
  12   4   3         13.58         13.84         3.24 o
  13   4   3        154.34        161.14         8.53 o
  14   4   3         49.67         39.03         5.23 o
 -15   5   3          1.06          1.25         1.71 o
 -14   5   3          9.67         10.09         2.23 o
 -13   5   3          1.98          2.26         1.58 o
 -12   5   3         38.60         35.05         3.17 o
 -11   5   3         26.20         22.87         4.08 o
 -10   5   3         25.71         20.99         2.50 o
  -9   5   3         33.01         36.45         2.27 o
  -8   5   3         76.38         75.71         2.91 o
  -7   5   3         15.71         15.69         1.51 o
  -6   5   3        131.72        138.89         4.04 o
  -5   5   3        279.72        285.82         4.98 o
  -4   5   3         22.09         25.70         1.67 o
  -3   5   3         36.17         42.16         2.06 o
  -2   5   3        112.13        117.21         3.60 o
  -1   5   3         27.48         30.62         1.60 o
   0   5   3         18.87         23.31         1.47 o
   1   5   3        175.47        192.92         4.11 o
   2   5   3        311.92        315.61         5.14 o
   3   5   3        523.43        488.52         6.98 o
   4   5   3        156.49        166.36         4.22 o
   5   5   3          4.71          9.35         1.21 o
   6   5   3        115.15        114.23         3.17 o
   7   5   3         34.62         33.17         2.03 o
   8   5   3        221.28        230.47         4.82 o
   9   5   3          4.85          2.88         1.14 o
  10   5   3         45.66         43.71         2.84 o
  11   5   3          4.35          4.32         1.65 o
  12   5   3        116.93        123.11         4.89 o
 -12   6   3          6.80          6.13         2.63 o
 -11   6   3         16.15         17.80         2.39 o
 -10   6   3         15.20         15.48         2.10 o
  -9   6   3         44.32         46.36         3.14 o
  -8   6   3         60.84         58.72         4.08 o
  -7   6   3        151.60        165.98         7.25 o
  -6   6   3         55.61         70.54         3.22 o
  -5   6   3          4.49          4.12         1.25 o
  -4   6   3        247.11        241.89         5.65 o
  -3   6   3          0.02          1.58         1.04 o
  -2   6   3         91.58        100.40         5.61 o
  -1   6   3        218.15        221.65         4.30 o
   0   6   3        641.35        635.50         8.67 o
   1   6   3          0.02         -0.75         0.75 o
   2   6   3          7.47          7.42         1.16 o
   3   6   3         36.08         43.15         2.27 o
   4   6   3          5.94          5.36         1.24 o
   5   6   3          0.13         -0.56         0.81 o
   6   6   3         15.58         14.08         1.60 o
   7   6   3         97.54        102.47         3.45 o
   8   6   3         35.70         35.08         3.06 o
   9   6   3         22.32         25.97         2.13 o
  10   6   3         28.80         35.74         2.82 o
  -9   7   3         51.17         52.88         3.80 o
  -8   7   3        145.23        131.22         5.22 o
  -7   7   3        298.03        304.00         7.53 o
  -6   7   3        196.59        191.66         8.24 o
  -5   7   3          0.04          1.10         1.54 o
  -4   7   3        325.71        351.32         7.70 o
  -3   7   3        709.90        725.37        12.36 o
  -2   7   3         94.34         89.77         3.48 o
  -1   7   3         37.61         38.49         2.41 o
   0   7   3         49.75         48.27         2.72 o
   1   7   3        183.85        192.98         4.76 o
   2   7   3          7.73          6.67         1.41 o
   3   7   3        155.19        155.76         4.06 o
   4   7   3        202.78        205.80         4.81 o
   5   7   3          5.29          6.23         1.41 o
   6   7   3        161.49        166.76         4.73 o
 -19   0   4        130.44        141.18        17.13 o
 -18   0   4         63.57         56.97         5.32 o
 -17   0   4        365.31        359.29        37.47 o
 -16   0   4       1422.65       1395.07        56.04 o
 -15   0   4         94.92         94.91         5.82 o
 -14   0   4        614.76        596.71        20.96 o
 -13   0   4        116.12         97.04         4.92 o
 -12   0   4        620.02        578.08        19.94 o
 -11   0   4         77.11         80.48         4.11 o
 -10   0   4       3324.13       3335.30        52.83 o
  -9   0   4        597.83        547.12        10.96 o
  -8   0   4          0.94          4.22         1.41 o
  -7   0   4       4097.80       4151.12        64.11 o
  -6   0   4        364.44        352.64        11.17 o
  -5   0   4        161.17        210.80         5.85 o
  -4   0   4       1026.26       1101.81        21.69 o
  -3   0   4      11816.95      10452.42       155.00 o
  -2   0   4         13.34          9.77         0.71 o
  -1   0   4       1270.31       1306.86        18.89 o
   0   0   4         51.30         42.17         1.43 o
   1   0   4        715.15        768.73        16.58 o
   2   0   4        751.52        749.07        24.12 o
   3   0   4        554.77        513.60        10.99 o
   4   0   4       1012.48        933.75        14.34 o
   5   0   4        391.50        424.05         7.48 o
   6   0   4       3180.17       3333.98        47.87 o
   7   0   4       1919.37       1968.35        29.43 o
   8   0   4        161.59        159.44         5.23 o
   9   0   4        350.40        329.39        16.99 o
  10   0   4       1480.58       1403.47        47.41 o
  11   0   4       1119.33       1008.59        37.27 o
  12   0   4        157.30        146.61        13.15 o
  13   0   4        377.11        366.93        20.83 o
  14   0   4         31.11         17.68         8.22 o
  15   0   4          2.11         -6.44         6.44 o
  16   0   4         12.04         -8.50         8.50 o
 -19   1   4          1.24          1.47         2.67 o
 -18   1   4         23.00         24.34         3.36 o
 -17   1   4         34.60         36.19         4.59 o
 -16   1   4         32.94         34.53         2.80 o
 -15   1   4          5.89          4.62         1.23 o
 -14   1   4        209.27        193.77         5.37 o
 -13   1   4        974.64        929.00        15.27 o
 -12   1   4        109.35         99.73         3.43 o
 -11   1   4        167.32        155.97         4.06 o
 -10   1   4        437.01        432.64         6.18 o
  -9   1   4         73.64         62.16         3.89 o
  -8   1   4          7.42          6.67         0.79 o
  -7   1   4       1204.45       1232.38        14.08 o
  -6   1   4       2510.00       2585.62        27.57 o
  -5   1   4        393.28        407.98         5.42 o
  -4   1   4        306.12        276.13         4.23 o
  -3   1   4         92.40        116.94         2.27 o
  -2   1   4        212.88        201.74         3.19 o
  -1   1   4        104.97        127.19         2.29 o
   0   1   4         90.98         85.70         1.40 o
   1   1   4        724.95        750.94         7.42 o
   2   1   4          0.35          0.03         0.26 o
   3   1   4        664.02        662.37         6.87 o
   4   1   4       1369.08       1468.27        15.53 o
   5   1   4        187.17        196.55         3.47 o
   6   1   4          4.97          6.79         0.77 o
   7   1   4        186.49        182.04         3.55 o
   8   1   4        485.45        464.28         6.50 o
   9   1   4         44.08         41.85         2.74 o
  10   1   4        385.65        387.99         8.06 o
  11   1   4        154.23        149.61         6.07 o
  12   1   4          1.51         -2.41         2.41 o
  13   1   4        117.61        110.58         7.01 o
  14   1   4        308.63        338.74        12.50 o
  15   1   4          7.16         -1.35         9.25 o
 -18   2   4         96.70        105.46         7.12 o
 -17   2   4          4.39          7.84         2.23 o
 -16   2   4         47.47         53.15         4.07 o
 -15   2   4         37.75         35.13         2.76 o
 -14   2   4          9.48         13.41         1.72 o
 -13   2   4        166.12        145.23         4.01 o
 -12   2   4        575.70        569.26         9.43 o
 -11   2   4        191.57        172.33         4.16 o
 -10   2   4        206.32        211.18         3.80 o
  -9   2   4        500.20        472.20         5.95 o
  -8   2   4        619.35        639.90         7.73 o
  -7   2   4        338.66        368.66         4.93 o
  -6   2   4        394.17        496.00         7.97 o
  -5   2   4        299.68        298.71         4.94 o
  -4   2   4         51.83         66.27         1.73 o
  -3   2   4        399.00        426.97         5.24 o
  -2   2   4         79.36         73.59         1.59 o
  -1   2   4         48.44         44.49         1.76 o
   0   2   4         71.84         74.27         1.53 o
   1   2   4        423.41        422.83         4.70 o
   2   2   4        196.42        183.55         2.59 o
   3   2   4        245.70        270.24         3.51 o
   4   2   4        127.22        107.27         2.26 o
   5   2   4        377.37        381.59         5.25 o
   6   2   4          0.27         -0.39         0.70 o
   7   2   4         57.08         51.51         1.82 o
   8   2   4        256.58        273.06         4.53 o
   9   2   4         44.09         52.77         2.64 o
  10   2   4         15.09         18.04         3.22 o
  11   2   4          1.07          0.44         1.64 o
  12   2   4        159.99        161.51         7.88 o
  13   2   4          0.01          1.55         2.20 o
  14   2   4          4.50          8.95         6.17 o
  15   2   4          5.07          0.67         6.23 o
 -18   3   4          7.83          8.45         2.77 o
 -17   3   4         55.17         59.14         4.67 o
 -16   3   4        182.40        169.83        13.19 o
 -15   3   4          3.72          5.21         1.76 o
 -14   3   4          0.02          0.46         0.93 o
 -13   3   4        623.33        622.83        10.48 o
 -12   3   4        347.44        331.02         6.63 o
 -11   3   4        169.41        172.26         4.31 o
 -10   3   4        349.91        341.52         7.26 o
  -9   3   4       1194.74       1141.10        14.67 o
  -8   3   4        487.67        486.82         6.53 o
  -7   3   4        490.53        523.32         6.78 o
  -6   3   4        638.52        658.89         8.64 o
  -5   3   4       2234.14       2295.54        27.19 o
  -4   3   4       1410.00       1465.23        14.63 o
  -3   3   4        485.10        547.35         7.21 o
  -2   3   4         78.14         75.38         1.46 o
  -1   3   4        497.53        513.42         6.08 o
   0   3   4       1225.04       1223.94        12.87 o
   1   3   4        939.40        963.46        10.54 o
   2   3   4        199.16        220.45         3.96 o
   3   3   4        309.38        306.13         4.44 o
   4   3   4          1.78          2.81         0.75 o
   5   3   4         51.39         53.61         2.57 o
   6   3   4         98.18        106.25         2.95 o
   7   3   4        358.63        324.19         5.74 o
   8   3   4          9.77         11.41         1.33 o
   9   3   4          0.37         -0.11         1.07 o
  10   3   4        264.76        269.10         7.60 o
  11   3   4         94.28         88.70         4.53 o
  12   3   4        164.74        162.37         6.14 o
  13   3   4          0.26         -1.84         1.84 o
  14   3   4         98.60        105.04         8.28 o
 -16   4   4         94.42         95.12         5.65 o
 -15   4   4          4.60          3.52         1.81 o
 -14   4   4          8.44          7.67         2.61 o
 -13   4   4        134.72        131.75         5.61 o
 -12   4   4          7.47         10.73         1.54 o
 -11   4   4        174.71        164.33         4.40 o
 -10   4   4        461.78        436.43         7.23 o
  -9   4   4        339.97        341.87         7.52 o
  -8   4   4         95.57         98.59         3.25 o
  -7   4   4         73.90         73.72         2.59 o
  -6   4   4         18.74         22.97         1.23 o
  -5   4   4         18.59         18.83         1.08 o
  -4   4   4        365.86        368.45         5.29 o
  -3   4   4        134.85        134.60         2.34 o
  -2   4   4        212.90        210.43         3.14 o
  -1   4   4        151.02        142.76         2.49 o
   0   4   4        380.00        361.95         5.08 o
   1   4   4        653.43        653.16         8.02 o
   2   4   4         63.21         62.24         2.17 o
   3   4   4        479.88        453.78         8.39 o
   4   4   4        852.48        776.12         9.54 o
   5   4   4        130.90        119.62         2.92 o
   6   4   4          5.91         12.01         1.43 o
   7   4   4        121.26        136.43         3.75 o
   8   4   4         16.08         15.70         3.40 o
   9   4   4         33.84         31.03         2.57 o
  10   4   4          0.14         -0.89         0.89 o
  11   4   4        206.39        204.94         9.09 o
  12   4   4          3.10         -0.65         3.51 o
  13   4   4         83.07         74.26        13.29 o
 -15   5   4         48.06         60.10         4.44 o
 -14   5   4        210.39        217.22         7.03 o
 -13   5   4         58.62         58.62         4.05 o
 -12   5   4        208.39        206.99         6.47 o
 -11   5   4          4.30          3.32         1.41 o
 -10   5   4         27.03         27.90         3.23 o
  -9   5   4        244.47        237.29         7.69 o
  -8   5   4        401.21        396.62         7.49 o
  -7   5   4        129.46        120.96         3.22 o
  -6   5   4         40.37         38.26         2.30 o
  -5   5   4       1116.34       1085.34        13.07 o
  -4   5   4          5.19          6.58         1.14 o
  -3   5   4         44.15         45.49         1.97 o
  -2   5   4        239.54        247.81         4.14 o
  -1   5   4        485.61        455.57         6.35 o
   0   5   4        284.67        284.37         4.65 o
   1   5   4        113.81        108.98         3.35 o
   2   5   4        274.64        277.20         4.76 o
   3   5   4         11.78         16.00         1.34 o
   4   5   4        214.38        216.33         4.25 o
   5   5   4         14.85         14.78         1.42 o
   6   5   4        150.14        160.71         3.79 o
   7   5   4          8.80          7.44         1.26 o
   8   5   4        340.15        345.20        10.44 o
   9   5   4        132.07        143.39         7.87 o
  10   5   4          5.80          2.88         1.62 o
  11   5   4        168.89        172.34         6.73 o
 -12   6   4         66.49         64.86         5.63 o
 -11   6   4        359.53        348.47        13.52 o
 -10   6   4          5.61          6.82         2.62 o
  -9   6   4          0.48          1.27         2.25 o
  -8   6   4        260.99        259.21         6.66 o
  -7   6   4          0.20          0.34         0.99 o
  -6   6   4        159.69        163.67         4.91 o
  -5   6   4          8.32          7.42         1.89 o
  -4   6   4         68.90         65.77         4.01 o
  -3   6   4         30.41         24.75         1.55 o
  -2   6   4        584.04        582.16        12.88 o
  -1   6   4          2.67          0.16         0.85 o
   0   6   4         22.49         19.51         2.12 o
   1   6   4        148.65        154.60         4.08 o
   2   6   4        126.99        122.74         3.25 o
   3   6   4         17.21         18.79         1.63 o
   4   6   4         96.69         96.56         3.20 o
   5   6   4        392.22        375.24         6.44 o
   6   6   4         42.57         42.42         2.44 o
   7   6   4          8.93          5.13         2.44 o
   8   6   4        165.26        178.96         4.96 o
   9   6   4         74.57         71.28         5.21 o
  -8   7   4         28.28         30.41         2.70 o
  -7   7   4         10.57         12.92         3.77 o
  -6   7   4          1.16          2.58         1.36 o
  -5   7   4         21.09         16.76         2.11 o
  -4   7   4          0.37         -0.33         0.87 o
  -3   7   4         23.46         21.75         1.77 o
  -2   7   4          2.10          2.07         1.01 o
  -1   7   4         34.56         34.04         2.64 o
   0   7   4         27.25         26.48         2.07 o
   1   7   4         12.14         11.29         1.56 o
   2   7   4          2.95          2.13         1.01 o
   3   7   4         50.21         45.02         2.54 o
   4   7   4        103.36         97.39         3.44 o
   5   7   4          0.01          0.04         1.10 o
 -19   1   5        177.52        204.96         6.44 o
 -18   1   5         45.21         52.84         3.67 o
 -17   1   5         18.75         21.10         2.25 o
 -16   1   5          4.80          5.30         1.34 o
 -15   1   5        860.22        847.55        14.83 o
 -14   1   5          1.97          2.13         0.93 o
 -13   1   5          7.26          4.00         0.96 o
 -12   1   5        988.65        958.55        14.00 o
 -11   1   5        776.68        762.99        12.74 o
 -10   1   5        108.02        102.46         2.82 o
  -9   1   5         75.60         76.75         2.28 o
  -8   1   5       2161.37       2124.96        26.56 o
  -7   1   5        231.84        243.85         3.97 o
  -6   1   5        383.24        395.15         5.47 o
  -5   1   5       2027.27       2192.38        25.33 o
  -4   1   5       1347.39       1406.59        19.53 o
  -3   1   5          1.78          0.70         0.40 o
  -2   1   5        961.08       1010.51        12.30 o
  -1   1   5        731.62        757.66        14.63 o
   0   1   5         44.57         48.52         1.03 o
   1   1   5        837.67        857.04         8.51 o
   2   1   5         76.78         83.04         2.26 o
   3   1   5        183.02        182.51         2.91 o
   4   1   5          0.23          0.20         0.39 o
   5   1   5        339.68        304.06         5.54 o
   6   1   5         42.91         41.18         2.85 o
   7   1   5          1.94          6.05         1.45 o
   8   1   5        640.17        654.25        13.29 o
   9   1   5          0.47          0.07         1.37 o
  10   1   5          0.36         -0.47         1.43 o
  11   1   5         26.31         27.72         3.39 o
  12   1   5        393.06        402.36        12.99 o
  13   1   5          2.39          1.64         6.44 o
  14   1   5         33.85         32.79         6.71 o
 -18   2   5        175.50        175.32         7.60 o
 -17   2   5          1.60          4.93         1.32 o
 -16   2   5         30.77         38.35         2.98 o
 -15   2   5        210.08        194.50         6.64 o
 -14   2   5        120.60        116.60         3.78 o
 -13   2   5        307.74        281.56         6.06 o
 -12   2   5        413.49        394.02         7.50 o
 -11   2   5        427.27        396.83         7.24 o
 -10   2   5         26.72         28.29         1.88 o
  -9   2   5       1096.18       1097.38        16.81 o
  -8   2   5          2.74          5.93         1.05 o
  -7   2   5        494.64        475.01         6.71 o
  -6   2   5         85.69         92.87         2.28 o
  -5   2   5       3441.13       3526.76        37.27 o
  -4   2   5         74.58         58.32         1.67 o
  -3   2   5         63.05         59.54         1.73 o
  -2   2   5       1758.53       1790.28        26.47 o
  -1   2   5        248.94        229.57         4.38 o
   0   2   5        103.56        108.16         1.69 o
   1   2   5        292.69        309.11         4.20 o
   2   2   5       1251.22       1199.70        11.83 o
   3   2   5         17.57         15.69         0.88 o
   4   2   5        139.66        134.32         2.57 o
   5   2   5        909.47        951.28        12.14 o
   6   2   5         83.89         82.76         2.43 o
   7   2   5         10.41          9.86         1.42 o
   8   2   5          4.70         10.44         3.43 o
   9   2   5        717.52        720.28        17.83 o
  10   2   5         15.38         21.68         7.60 o
  11   2   5        188.13        196.54         8.59 o
  12   2   5        448.31        451.71        14.11 o
  13   2   5         50.54         50.03         5.52 o
  14   2   5         15.55         14.71         4.13 o
 -18   3   5         42.97         44.45         5.54 o
 -17   3   5         64.39         76.74         8.51 o
 -16   3   5        112.17        111.56         7.63 o
 -15   3   5         33.59         35.91         2.58 o
 -14   3   5         15.25         17.85         1.85 o
 -13   3   5         93.82         86.58         3.61 o
 -12   3   5        440.01        410.96         8.09 o
 -11   3   5        124.11        122.46         2.99 o
 -10   3   5        374.75        364.19         6.41 o
  -9   3   5        680.34        639.42         8.88 o
  -8   3   5        503.97        493.67        13.55 o
  -7   3   5        580.22        584.32        11.68 o
  -6   3   5        166.04        152.95         3.24 o
  -5   3   5          0.24          0.63         0.58 o
  -4   3   5         11.94         15.83         1.22 o
  -3   3   5        320.34        321.09         5.45 o
  -2   3   5        909.63        916.75        11.05 o
  -1   3   5        221.50        199.52         3.44 o
   0   3   5        242.64        236.58         2.92 o
   1   3   5        120.85        126.49         1.96 o
   2   3   5         43.82         51.86         1.81 o
   3   3   5          7.09          4.55         1.18 o
   4   3   5        125.42        125.49         3.03 o
   5   3   5          5.18          4.13         0.90 o
   6   3   5        246.93        236.82         5.36 o
   7   3   5        393.30        439.96        10.86 o
   8   3   5         83.89         96.67         5.57 o
   9   3   5        113.72        114.21         6.33 o
  10   3   5          1.69          2.92         2.05 o
  11   3   5        171.88        163.23         8.25 o
  12   3   5         37.49         36.19         4.74 o
  13   3   5         16.76         10.39         3.36 o
 -16   4   5          0.60          2.80         2.99 o
 -15   4   5          6.87          7.55         2.36 o
 -14   4   5        179.02        172.57         6.66 o
 -13   4   5        273.54        264.78         6.16 o
 -12   4   5         14.89         16.96         1.76 o
 -11   4   5         45.00         39.46         2.48 o
 -10   4   5        502.13        495.78         7.15 o
  -9   4   5          2.47          3.31         0.99 o
  -8   4   5        205.54        177.89         3.24 o
  -7   4   5         35.32         39.34         2.35 o
  -6   4   5        784.81        728.05        12.41 o
  -5   4   5         24.57         24.76         2.07 o
  -4   4   5       1016.62        995.53        11.50 o
  -3   4   5         68.87         63.76         2.12 o
  -2   4   5        828.66        833.45         8.39 o
  -1   4   5        583.64        577.27         6.29 o
   0   4   5        170.68        153.16         2.51 o
   1   4   5        236.61        218.38         3.67 o
   2   4   5        434.63        428.13         6.81 o
   3   4   5        553.95        545.94         8.19 o
   4   4   5        124.25        143.46         3.91 o
   5   4   5        165.76        141.47         3.64 o
   6   4   5        184.41        178.83         4.87 o
   7   4   5         32.20         40.34         2.82 o
   8   4   5         52.90         60.84         9.73 o
   9   4   5         19.91         16.75         3.13 o
  10   4   5        173.72        186.15         8.40 o
  11   4   5          1.76          0.71         1.85 o
  12   4   5         16.98         24.12         9.87 o
 -15   5   5         29.48         48.23         9.18 o
 -14   5   5          2.72          5.31         2.16 o
 -13   5   5         15.26         20.36         4.33 o
 -12   5   5         22.09         20.00         2.52 o
 -11   5   5        140.15        147.13         8.23 o
 -10   5   5         25.52         29.81         3.89 o
  -9   5   5         58.00         56.36         3.51 o
  -8   5   5        175.57        176.41         5.37 o
  -7   5   5         97.93        101.93         4.09 o
  -6   5   5          2.84          1.31         1.08 o
  -5   5   5        251.27        267.73         5.36 o
  -4   5   5        173.33        171.30         3.02 o
  -3   5   5          6.60          8.94         0.85 o
  -2   5   5         40.70         36.05         1.41 o
  -1   5   5          0.65          0.38         0.73 o
   0   5   5          2.79          0.48         0.68 o
   1   5   5         57.90         51.10         1.95 o
   2   5   5        216.00        210.44         4.03 o
   3   5   5          0.82         -0.44         0.86 o
   4   5   5        104.78         99.48         3.29 o
   5   5   5         44.56         38.53         3.37 o
   6   5   5         27.04         31.72         2.62 o
   7   5   5         19.11         16.69         2.60 o
   8   5   5         26.14         25.63         3.67 o
   9   5   5          0.00          1.22         4.32 o
  10   5   5         40.51         50.96         5.89 o
 -12   6   5         20.47         25.53         3.60 o
 -11   6   5          4.25          5.14         2.62 o
 -10   6   5         41.31         47.25         8.50 o
  -9   6   5          5.08          3.90         2.96 o
  -8   6   5          0.12         -2.44         2.44 o
  -7   6   5         17.74         17.84         1.80 o
  -6   6   5        122.17        122.58         2.69 o
  -5   6   5         13.07         12.82         1.26 o
  -4   6   5          6.99          8.30         1.15 o
  -3   6   5        142.04        140.14         3.20 o
  -2   6   5         53.41         58.74         2.17 o
  -1   6   5         64.56         63.77         2.85 o
   0   6   5         21.73         20.21         1.61 o
   1   6   5        206.89        211.25         4.27 o
   2   6   5          5.15          4.86         1.01 o
   3   6   5         75.29         80.64         2.85 o
   4   6   5         87.23         85.70         3.02 o
   5   6   5         61.24         50.64         3.82 o
   6   6   5         33.00         28.56         3.13 o
   7   6   5        104.07         97.56         5.16 o
   8   6   5         66.72         60.76         5.54 o
  -7   7   5        277.49        268.86         8.55 o
  -6   7   5         40.63         39.99         2.59 o
  -5   7   5          5.83          5.32         1.50 o
  -4   7   5        183.40        188.11         8.70 o
  -3   7   5        199.08        202.73         4.54 o
  -2   7   5         75.11         80.35         2.89 o
  -1   7   5          2.24          1.66         1.38 o
   0   7   5        229.62        238.90         5.20 o
   1   7   5         23.59         27.17         2.10 o
   2   7   5         96.78         94.84         3.68 o
   3   7   5          0.04          0.41         1.11 o
 -19   0   6         24.09         30.66         6.17 o
 -18   0   6          3.02          9.93         2.32 o
 -17   0   6          0.94          2.31         3.84 o
 -16   0   6        558.27        549.65        15.71 o
 -15   0   6         43.68         38.28         4.07 o
 -14   0   6         77.89         95.32        17.61 o
 -13   0   6        152.01        147.07         5.35 o
 -12   0   6         12.15         13.48         1.94 o
 -11   0   6       1992.47       1983.10        33.49 o
 -10   0   6         31.63         25.24         2.46 o
  -9   0   6       2112.16       1976.64        34.16 o
  -8   0   6         39.42         40.38         4.04 o
  -7   0   6       1946.04       1661.19       227.72 o
  -6   0   6       1492.13       1403.08        28.16 o
  -5   0   6        626.80        628.65        14.05 o
  -4   0   6       5250.83       5530.64        77.18 o
  -3   0   6        146.07        150.29         3.20 o
  -2   0   6       2002.95       2222.78        33.90 o
  -1   0   6        170.41        164.87         3.45 o
   0   0   6       3072.24       3105.59        43.95 o
   1   0   6        187.28        192.02         5.42 o
   2   0   6        324.18        323.16         8.11 o
   3   0   6       1166.07       1222.88        39.19 o
   4   0   6        657.08        691.80        24.80 o
   5   0   6        168.97        171.68         9.87 o
   6   0   6         23.90         18.77         4.11 o
   7   0   6        450.36        473.26        19.87 o
   8   0   6          0.51          1.78         2.60 o
   9   0   6        105.69        109.07         9.04 o
  10   0   6        361.12        332.54        17.40 o
  11   0   6          7.39          6.03         4.80 o
  12   0   6         18.80         15.07         5.89 o
  13   0   6         20.66         10.69         6.17 o
 -19   1   6         81.08         92.77         7.44 o
 -18   1   6          2.17          4.92         1.68 o
 -17   1   6        116.01        118.17         4.63 o
 -16   1   6         60.51         69.83         4.00 o
 -15   1   6         23.83         18.97         2.05 o
 -14   1   6        149.88        142.04         4.18 o
 -13   1   6         15.07         17.74         1.72 o
 -12   1   6        673.72        647.89        10.49 o
 -11   1   6          2.55          1.44         0.66 o
 -10   1   6         15.92         10.91         1.14 o
  -9   1   6        711.78        732.82        12.09 o
  -8   1   6        314.97        319.95         5.83 o
  -7   1   6        712.60        728.30         9.18 o
  -6   1   6          4.38          3.41         0.61 o
  -5   1   6       1197.37       1265.06        16.87 o
  -4   1   6        920.14        991.88        14.50 o
  -3   1   6        748.06        689.04         9.02 o
  -2   1   6         84.64         78.40         1.89 o
  -1   1   6        308.00        340.26         4.47 o
   0   1   6         76.90         66.85         1.29 o
   1   1   6        390.62        372.42         4.72 o
   2   1   6        174.84        208.11         3.45 o
   3   1   6        125.09        120.84         3.06 o
   4   1   6        302.84        282.81         8.27 o
   5   1   6         54.22         58.25         2.85 o
   6   1   6         56.18         47.50         3.14 o
   7   1   6         54.05         58.26         3.66 o
   8   1   6         22.97         22.07         2.45 o
   9   1   6          0.41         -0.19         1.21 o
  10   1   6         23.87         31.36         4.03 o
  11   1   6        198.13        188.91         9.93 o
  12   1   6         51.70         47.60         5.32 o
  13   1   6        197.02        184.64         9.02 o
 -18   2   6          0.14          3.71         2.07 o
 -17   2   6         35.63         38.38         3.11 o
 -16   2   6          3.58          5.43         1.80 o
 -15   2   6          8.74         10.11         1.49 o
 -14   2   6          1.23          2.03         0.88 o
 -13   2   6         16.87         18.91         1.77 o
 -12   2   6         89.61         87.78         3.07 o
 -11   2   6         31.81         30.74         2.33 o
 -10   2   6          1.54          0.69         0.76 o
  -9   2   6         27.13         26.05         1.82 o
  -8   2   6        103.07         91.83         2.81 o
  -7   2   6         13.62         14.35         1.29 o
  -6   2   6          6.35          6.60         0.92 o
  -5   2   6        703.59        660.95         9.68 o
  -4   2   6          3.62          4.54         0.66 o
  -3   2   6        157.41        166.79         3.30 o
  -2   2   6         19.45         23.65         1.38 o
  -1   2   6       1763.61       1793.17        24.14 o
   0   2   6          9.32         11.12         0.60 o
   1   2   6         48.87         46.44         1.22 o
   2   2   6          1.34          1.38         0.56 o
   3   2   6        370.89        352.46         5.36 o
   4   2   6         39.60         43.20         2.31 o
   5   2   6        259.22        234.85         7.33 o
   6   2   6         14.64         13.47         2.20 o
   7   2   6          1.75         -1.15         1.27 o
   8   2   6        107.56        125.61         6.00 o
   9   2   6         97.07         96.17         5.71 o
  10   2   6         17.93         20.78         4.04 o
  11   2   6          0.06         -3.08         3.08 o
  12   2   6         32.42         33.77         5.21 o
  13   2   6          6.02          2.66         3.36 o
 -17   3   6        234.39        248.19         7.07 o
 -16   3   6          4.34          7.26         1.82 o
 -15   3   6         92.68         90.98         3.64 o
 -14   3   6        447.99        421.68         8.37 o
 -13   3   6        124.05        123.39         4.15 o
 -12   3   6        424.93        396.06         8.61 o
 -11   3   6         87.31         82.61         3.44 o
 -10   3   6        693.87        621.00        41.59 o
  -9   3   6         20.69         24.38         2.03 o
  -8   3   6        261.39        249.48         5.87 o
  -7   3   6        345.80        341.60         7.18 o
  -6   3   6        613.14        615.53        10.49 o
  -5   3   6          3.35          4.15         0.79 o
  -4   3   6        143.16        150.01         3.51 o
  -3   3   6        471.68        457.11         7.27 o
  -2   3   6         56.43         55.70         1.99 o
  -1   3   6        893.62        874.30        11.97 o
   0   3   6         15.62         17.10         0.66 o
   1   3   6        525.99        529.76         7.00 o
   2   3   6         90.70         88.27         2.91 o
   3   3   6        250.17        249.57         5.94 o
   4   3   6         12.00          9.06         1.49 o
   5   3   6         24.61         27.54         5.48 o
   6   3   6        628.57        585.34        25.49 o
   7   3   6          0.02         -0.84         1.27 o
   8   3   6        128.59        108.19         6.00 o
   9   3   6         29.06         27.56         3.61 o
  10   3   6        148.35        173.65         8.03 o
  11   3   6         14.28         14.43         6.92 o
  12   3   6         34.62         38.91         5.96 o
 -16   4   6          4.61          8.44         2.57 o
 -15   4   6        269.58        278.42         8.91 o
 -14   4   6        229.52        241.42         8.02 o
 -13   4   6         28.31         33.08         2.49 o
 -12   4   6        125.98        121.60         4.86 o
 -11   4   6         18.18         19.51         2.06 o
 -10   4   6         27.51         30.20         2.25 o
  -9   4   6        211.83        206.27         5.01 o
  -8   4   6         34.56         33.72         2.25 o
  -7   4   6         75.71         67.42         2.91 o
  -6   4   6        374.24        382.90         7.87 o
  -5   4   6        104.68        113.62         3.79 o
  -4   4   6        340.53        345.07        10.74 o
  -3   4   6          0.13         -0.27         1.13 o
  -2   4   6        567.55        563.15        11.72 o
  -1   4   6        130.00        131.55         5.55 o
   0   4   6         55.49         52.07         1.73 o
   1   4   6        148.59        147.02         2.98 o
   2   4   6        109.21        108.85         3.29 o
   3   4   6        132.87        122.64         4.24 o
   4   4   6         24.79         25.01         2.36 o
   5   4   6        115.95        113.05         4.36 o
   6   4   6         17.69         20.51         2.88 o
   7   4   6         86.93        100.11         5.65 o
   8   4   6        303.36        321.72        19.18 o
   9   4   6         28.40         23.75         3.49 o
  10   4   6         77.52         73.65         6.06 o
  11   4   6         12.74          8.69         2.86 o
 -14   5   6         10.82         14.30         4.36 o
 -13   5   6          4.28          8.69         2.31 o
 -12   5   6         97.45         94.94         4.70 o
 -11   5   6        278.18        300.60         7.74 o
 -10   5   6          0.30         -0.55         1.16 o
  -9   5   6        354.62        351.29         9.44 o
  -8   5   6        321.78        315.88         7.56 o
  -7   5   6         77.81         89.90         4.92 o
  -6   5   6          1.89          2.21         1.72 o
  -5   5   6        147.73        138.21         5.53 o
  -4   5   6        401.44        387.61         9.81 o
  -3   5   6          1.49         -1.33         1.33 o
  -2   5   6        256.33        251.23         8.83 o
  -1   5   6        142.05        150.36         3.48 o
   0   5   6         14.60         14.18         1.47 o
   1   5   6          1.28          0.76         0.86 o
   2   5   6        312.38        297.01         6.83 o
   3   5   6         28.61         30.56         2.64 o
   4   5   6         73.40         69.51         3.68 o
   5   5   6        456.34        460.59        10.74 o
   6   5   6          0.01         -1.12         1.12 o
   7   5   6          7.40          5.87         2.10 o
   8   5   6          1.21          0.64         1.62 o
   9   5   6        238.09        252.32        10.00 o
 -11   6   6         24.56         20.58         3.76 o
 -10   6   6          3.31          1.91         2.17 o
  -9   6   6          8.07          5.43         3.15 o
  -8   6   6        205.38        219.67        18.15 o
  -7   6   6          7.48          9.54         3.36 o
  -6   6   6         19.45         20.77         2.90 o
  -5   6   6        297.41        296.74         9.07 o
  -4   6   6        177.47        187.65         7.00 o
  -3   6   6         86.15         80.42         5.24 o
  -2   6   6         31.94         31.94         3.57 o
  -1   6   6        490.97        481.25         8.49 o
   0   6   6         41.09         39.13         2.27 o
   1   6   6         88.76         90.09         5.26 o
   2   6   6        311.13        314.79         7.95 o
   3   6   6         38.50         29.46         2.81 o
   4   6   6          0.22         -1.04         1.30 o
   5   6   6         10.93         12.11         2.24 o
   6   6   6        126.62        113.87        10.48 o
  -6   7   6          1.56         -0.67         6.51 o
  -5   7   6         57.03         60.24         6.37 o
  -4   7   6         25.05         27.06         4.62 o
  -3   7   6         23.22         21.50         4.10 o
  -2   7   6          3.08          8.54         3.84 o
  -1   7   6          2.73          2.04         1.84 o
   0   7   6          1.40          1.61         1.11 o
   1   7   6         27.56         28.51         2.76 o
 -18   1   7        272.28        290.18         7.86 o
 -17   1   7        240.33        238.85         7.74 o
 -16   1   7         14.42         13.66         1.74 o
 -15   1   7         55.88         58.27         3.28 o
 -14   1   7        321.82        315.22         6.78 o
 -13   1   7        173.94        171.91         4.26 o
 -12   1   7         45.17         49.03         2.52 o
 -11   1   7        586.93        535.37         9.12 o
 -10   1   7        134.83        133.68         3.67 o
  -9   1   7        127.95        128.96         3.53 o
  -8   1   7        297.57        291.03         5.60 o
  -7   1   7        631.66        604.04         8.58 o
  -6   1   7         83.21         81.34         2.20 o
  -5   1   7        596.04        580.23         8.07 o
  -4   1   7         54.52         60.70         2.44 o
  -3   1   7         20.68         23.54         1.29 o
  -2   1   7        390.27        385.17         5.12 o
  -1   1   7        903.57        913.31        11.48 o
   0   1   7        216.97        227.81         3.50 o
   1   1   7         13.51         12.56         1.04 o
   2   1   7       1483.24       1496.62        20.01 o
   3   1   7          3.41          4.45         1.10 o
   4   1   7        345.74        332.51         7.75 o
   5   1   7          0.10         -0.28         0.84 o
   6   1   7        649.96        627.34        12.79 o
   7   1   7          1.50          1.90         1.26 o
   8   1   7         15.95         21.16         2.52 o
   9   1   7         35.25         34.54         3.95 o
  10   1   7         11.28         13.41         3.22 o
  11   1   7        103.93        107.43         6.36 o
  12   1   7         28.25         22.34         3.85 o
 -18   2   7        159.54        166.85         5.72 o
 -17   2   7         35.84         39.37         4.79 o
 -16   2   7        142.63        146.43         4.69 o
 -15   2   7        321.47        319.57         7.87 o
 -14   2   7          8.69          7.67         1.36 o
 -13   2   7        157.62        155.60         4.45 o
 -12   2   7         37.41         38.91         3.78 o
 -11   2   7       1010.23        935.26        37.17 o
 -10   2   7          6.38          5.39         1.08 o
  -9   2   7         11.38         17.05         1.54 o
  -8   2   7       1710.03       1635.12        21.58 o
  -7   2   7         24.73         24.95         1.74 o
  -6   2   7        172.01        163.10         3.82 o
  -5   2   7        247.53        234.03         4.67 o
  -4   2   7       1980.70       1999.05        26.85 o
  -3   2   7         16.89         20.06         1.75 o
  -2   2   7        146.80        127.28         4.09 o
  -1   2   7       1531.91       1478.26        20.77 o
   0   2   7        134.49        129.67         3.40 o
   1   2   7        253.47        236.34         4.44 o
   2   2   7        198.89        198.98         3.99 o
   3   2   7        372.57        347.24         7.51 o
   4   2   7         17.75         16.58         1.76 o
   5   2   7        329.45        343.39        12.06 o
   6   2   7        120.71        123.98         5.57 o
   7   2   7         55.43         49.42         4.29 o
   8   2   7        106.52         96.53         6.78 o
   9   2   7         23.04         22.87         3.42 o
  10   2   7         44.11         47.57         4.82 o
  11   2   7          0.00         -0.91         1.96 o
  12   2   7        108.07        102.55         7.48 o
 -17   3   7         39.88         39.07         2.92 o
 -16   3   7          0.20          2.68         2.49 o
 -15   3   7         23.51         23.63         2.25 o
 -14   3   7        179.21        178.26         5.05 o
 -13   3   7        266.56        266.90         6.25 o
 -12   3   7         32.44         29.62         2.87 o
 -11   3   7        224.43        206.06         8.82 o
 -10   3   7        134.05        128.99         4.27 o
  -9   3   7        141.17        147.38         4.49 o
  -8   3   7         11.34          5.50         1.60 o
  -7   3   7          2.91          4.16         0.94 o
  -6   3   7        110.73        110.71         2.89 o
  -5   3   7        286.55        275.30         6.64 o
  -4   3   7        764.26        729.21        10.72 o
  -3   3   7        938.30        938.13        14.93 o
  -2   3   7         13.67         14.62         1.29 o
  -1   3   7        634.35        629.80        12.17 o
   0   3   7        743.63        721.10        13.92 o
   1   3   7        185.73        189.24         3.39 o
   2   3   7         46.61         45.02         1.74 o
   3   3   7         77.86         76.07         3.76 o
   4   3   7          3.99          4.22         2.26 o
   5   3   7          2.01          0.53         1.16 o
   6   3   7         26.44         23.84         6.03 o
   7   3   7         83.96         66.86         9.45 o
   8   3   7         98.89        107.97         6.11 o
   9   3   7         62.23         59.10         5.06 o
  10   3   7        160.33        165.87         7.90 o
  11   3   7         13.05         16.60         3.22 o
 -16   4   7        119.46        128.46         6.03 o
 -15   4   7         35.56         54.38         6.09 o
 -14   4   7        159.63        162.01         6.50 o
 -13   4   7          5.03          6.85         1.62 o
 -12   4   7         71.47         69.77         4.61 o
 -11   4   7        165.63        148.57         5.90 o
 -10   4   7         91.32         86.92         3.46 o
  -9   4   7          6.90         10.72         1.63 o
  -8   4   7          1.00          1.61         0.86 o
  -7   4   7        892.99        858.13        14.43 o
  -6   4   7         20.47         17.90         3.05 o
  -5   4   7         32.61         28.97         2.76 o
  -4   4   7        135.41        137.19         5.08 o
  -3   4   7        919.34        897.58        16.88 o
  -2   4   7          5.74          3.35         1.95 o
  -1   4   7         18.47         19.01         2.39 o
   0   4   7        701.94        701.99        13.82 o
   1   4   7         52.39         53.32         2.26 o
   2   4   7          2.12          2.75         0.86 o
   3   4   7         18.59         19.91         2.33 o
   4   4   7        363.30        336.15         9.52 o
   5   4   7          0.20         -0.03         1.20 o
   6   4   7         14.94         15.16         2.53 o
   7   4   7         10.25          6.06         2.88 o
   8   4   7         13.31         10.69         2.59 o
   9   4   7         53.49         70.98        10.96 o
 -13   5   7         37.74         40.64         4.02 o
 -12   5   7          2.53          8.05         3.99 o
 -11   5   7         14.75         21.16         3.32 o
 -10   5   7         74.14         76.84         5.08 o
  -9   5   7         30.25         33.05         3.29 o
  -8   5   7          4.97          4.77         1.66 o
  -7   5   7         49.25         49.24         5.92 o
  -6   5   7         39.15         42.03         3.72 o
  -5   5   7         19.21         21.68         2.81 o
  -4   5   7         52.56         57.39         4.16 o
  -3   5   7         14.75         11.51         2.36 o
  -2   5   7          3.91          2.21         1.66 o
  -1   5   7        131.40        133.74         5.44 o
   0   5   7         16.87         17.41         3.28 o
   1   5   7         43.48         42.96         2.34 o
   2   5   7         48.87         54.37         3.17 o
   3   5   7         17.94         19.10         3.49 o
   4   5   7         27.51         22.28         6.10 o
   5   5   7         52.30         53.97         4.35 o
   6   5   7         17.18         12.83         2.47 o
   7   5   7         24.31         21.35         3.15 o
 -10   6   7        123.88        153.62         8.12 o
  -9   6   7         80.32         83.31         6.72 o
  -8   6   7         59.35         57.49         5.71 o
  -7   6   7         39.33         28.98         3.44 o
  -6   6   7         37.49         39.38         3.97 o
  -5   6   7         29.15         31.16         3.65 o
  -4   6   7         16.24         12.51         2.99 o
  -3   6   7         26.46         28.58         3.37 o
  -2   6   7          0.17         -0.53         2.97 o
  -1   6   7         31.88         37.38         3.85 o
   0   6   7        125.28        131.00         7.65 o
   1   6   7          0.15          0.11         1.48 o
   2   6   7          0.24          0.10         0.95 o
   3   6   7          2.65          2.37         1.35 o
   4   6   7         23.21         27.52         2.95 o
 -18   0   8         63.98         66.89         6.01 o
 -17   0   8        898.90        897.67        40.28 o
 -16   0   8        110.78        105.11         6.19 o
 -15   0   8        127.45        127.45         5.56 o
 -14   0   8         95.76        105.25         4.87 o
 -13   0   8       1041.62       1011.42        19.96 o
 -12   0   8         49.11         44.78         3.47 o
 -11   0   8          0.86          1.49         1.10 o
 -10   0   8       3196.16       3103.85        50.51 o
  -9   0   8         20.15         20.01         4.25 o
  -8   0   8        114.91        110.33         6.58 o
  -7   0   8         42.38         39.41         3.27 o
  -6   0   8        920.60        940.13        20.47 o
  -5   0   8         80.97         77.56         3.67 o
  -4   0   8          9.22          5.05         1.27 o
  -3   0   8       1701.06       1687.08        33.18 o
  -2   0   8        153.93        143.71         3.35 o
  -1   0   8        135.56        126.72         7.81 o
   0   0   8        181.15        189.91         5.96 o
   1   0   8        376.88        344.60        15.76 o
   2   0   8         20.65         26.72         4.80 o
   3   0   8       1402.63       1437.18        47.00 o
   4   0   8        299.55        275.95        14.25 o
   5   0   8          1.88          1.10         2.06 o
   6   0   8        190.85        190.04        11.92 o
   7   0   8        423.12        426.81        20.00 o
   8   0   8         84.76         79.74         9.32 o
   9   0   8          0.61         -0.41         2.47 o
  10   0   8        152.85        152.09        11.65 o
 -18   1   8          8.47         14.20         2.55 o
 -17   1   8          0.21          2.91         1.59 o
 -16   1   8        200.26        205.92         5.64 o
 -15   1   8        239.64        239.67         8.99 o
 -14   1   8        100.84        102.48         3.42 o
 -13   1   8        145.74        146.58         4.01 o
 -12   1   8          3.06          3.62         0.92 o
 -11   1   8        233.64        221.99         4.83 o
 -10   1   8         60.80         61.30         2.88 o
  -9   1   8         18.59         20.88         1.75 o
  -8   1   8         59.64         69.09         2.51 o
  -7   1   8        443.16        421.81         6.59 o
  -6   1   8        395.05        354.89         5.70 o
  -5   1   8         44.66         44.70         1.69 o
  -4   1   8         19.07         21.42         1.35 o
  -3   1   8        166.13        164.75         3.24 o
  -2   1   8        288.39        260.96         5.77 o
  -1   1   8         20.12         20.92         2.90 o
   0   1   8        892.29        904.60        12.38 o
   1   1   8        611.09        611.80        10.80 o
   2   1   8         19.34         16.08         1.72 o
   3   1   8         12.84         11.47         1.61 o
   4   1   8        188.66        193.79         5.71 o
   5   1   8        201.62        201.98         6.06 o
   6   1   8         14.26         19.88         2.36 o
   7   1   8        105.10        114.84         7.67 o
   8   1   8         21.87         21.37         3.19 o
   9   1   8          1.18          1.52         1.87 o
  10   1   8          3.65          2.11         2.53 o
  11   1   8         22.20         27.13         4.00 o
 -17   2   8          1.06          3.75         1.35 o
 -16   2   8         25.47         23.69         3.14 o
 -15   2   8         42.03         47.42         3.07 o
 -14   2   8         53.25         58.96         3.32 o
 -13   2   8          0.06          0.65         0.83 o
 -12   2   8         60.80         61.06         2.96 o
 -11   2   8        148.86        153.41         4.30 o
 -10   2   8         53.72         58.30         2.96 o
  -9   2   8         10.40         13.55         1.45 o
  -8   2   8         19.14         21.98         1.72 o
  -7   2   8         15.12         12.00         1.28 o
  -6   2   8        366.09        362.14         7.22 o
  -5   2   8         37.75         36.26         2.24 o
  -4   2   8        157.50        146.83         4.45 o
  -3   2   8         36.95         37.47         2.39 o
  -2   2   8        491.85        491.20        10.31 o
  -1   2   8         13.54         14.32         1.83 o
   0   2   8        273.46        268.28         9.15 o
   1   2   8         11.54         14.24         0.94 o
   2   2   8        116.59        124.86         4.00 o
   3   2   8          0.02          0.82         0.90 o
   4   2   8         16.51         17.65         3.97 o
   5   2   8         29.15         38.90         3.52 o
   6   2   8         11.43         12.73         2.81 o
   7   2   8          1.01          2.60         1.60 o
   8   2   8          3.55          0.98         1.74 o
   9   2   8         47.84         58.63         5.27 o
  10   2   8         18.00         18.54         3.46 o
 -16   3   8        225.64        230.87         6.34 o
 -15   3   8         49.98         45.11         3.06 o
 -14   3   8         36.38         34.93         2.62 o
 -13   3   8        152.57        163.91         5.37 o
 -12   3   8         10.70          9.31         1.63 o
 -11   3   8         28.95         32.54         2.61 o
 -10   3   8        184.32        197.79         5.56 o
  -9   3   8         86.67         92.09         3.58 o
  -8   3   8         18.94         19.51         1.75 o
  -7   3   8        355.73        341.31         5.96 o
  -6   3   8          2.56          3.30         1.01 o
  -5   3   8         60.77         56.67         2.35 o
  -4   3   8        276.03        264.58         5.24 o
  -3   3   8        387.76        376.14         6.56 o
  -2   3   8         37.72         39.59         5.39 o
  -1   3   8        157.07        155.87         6.39 o
   0   3   8        871.04        838.27        32.47 o
   1   3   8         57.29         65.49         8.63 o
   2   3   8         34.14         36.71         2.26 o
   3   3   8        204.97        212.73         6.55 o
   4   3   8        113.47         99.49         4.62 o
   5   3   8         75.75         76.51         4.45 o
   6   3   8          1.60          3.40         1.78 o
   7   3   8        294.60        289.11        17.95 o
   8   3   8          4.03          0.95         1.73 o
   9   3   8         15.67          9.44         3.43 o
 -15   4   8         41.43         36.86         3.78 o
 -14   4   8         13.96         19.30         2.47 o
 -13   4   8        249.74        244.63        14.79 o
 -12   4   8        132.41        142.05         5.02 o
 -11   4   8         44.51         51.68         4.42 o
 -10   4   8        196.49        200.20         5.21 o
  -9   4   8         98.31         95.35         3.99 o
  -8   4   8        111.28        102.49         4.07 o
  -7   4   8          1.38          2.03         0.98 o
  -6   4   8         10.88         14.99         2.15 o
  -5   4   8        358.08        366.47        10.03 o
  -4   4   8         13.15         12.24         1.95 o
  -3   4   8        386.44        391.16         9.39 o
  -2   4   8        212.52        203.53         8.16 o
  -1   4   8         61.01         63.64         5.03 o
   0   4   8         14.35         15.62         4.66 o
   1   4   8         50.04         46.04         7.54 o
   2   4   8         16.65         18.86         1.14 o
   3   4   8        101.59        103.13         6.37 o
   4   4   8        189.77        193.14        11.30 o
   5   4   8         11.70          6.99         1.86 o
   6   4   8          3.59          4.29         3.01 o
   7   4   8          0.01         -0.16         1.34 o
   8   4   8         16.07         16.92         3.05 o
 -13   5   8         45.72         40.69         4.02 o
 -12   5   8        246.56        272.55         6.80 o
 -11   5   8         49.62         46.84         4.07 o
 -10   5   8         46.52         44.91         4.67 o
  -9   5   8         10.00         11.53         2.11 o
  -8   5   8        368.57        382.40        20.03 o
  -7   5   8         97.87         95.13         4.84 o
  -6   5   8         47.47         40.41         4.60 o
  -5   5   8         45.81         53.40         4.07 o
  -4   5   8         46.89         48.56         3.90 o
  -3   5   8          4.67          3.38         1.79 o
  -2   5   8         27.79         29.62         3.87 o
  -1   5   8        129.07        137.62         7.14 o
   0   5   8         33.96         38.23         4.61 o
   1   5   8        332.42        350.63        19.73 o
   2   5   8         25.41         32.75         6.99 o
   3   5   8        113.05        124.78         4.52 o
   4   5   8         14.61         14.15         2.07 o
   5   5   8         54.10         58.89         7.60 o
   6   5   8        107.86        111.56         5.74 o
  -9   6   8        118.92        129.29         7.36 o
  -8   6   8         12.75         12.64         2.55 o
  -7   6   8         49.25         48.56         5.42 o
  -6   6   8          9.84          5.32         4.48 o
  -5   6   8        105.68        105.07         6.12 o
  -4   6   8        118.17        114.87         6.32 o
  -3   6   8         37.97         37.56         8.08 o
  -2   6   8        109.36        124.87         9.66 o
  -1   6   8          0.49         -1.85         1.85 o
   0   6   8         39.27         36.43         5.75 o
   1   6   8         31.86         39.19         7.81 o
   2   6   8         58.21         48.64         8.77 o
 -17   1   9         43.46         50.53         3.37 o
 -16   1   9         13.69         14.27         1.84 o
 -15   1   9        171.36        173.97         4.74 o
 -14   1   9         70.53         63.42         3.21 o
 -13   1   9          3.01          3.03         1.18 o
 -12   1   9         44.10         38.25         2.37 o
 -11   1   9        186.93        197.85         5.49 o
 -10   1   9         20.51         23.19         1.94 o
  -9   1   9        682.92        683.23        10.91 o
  -8   1   9         67.46         81.72         3.13 o
  -7   1   9        298.69        296.13         5.18 o
  -6   1   9        178.70        169.80         5.05 o
  -5   1   9         26.75         38.48         1.61 o
  -4   1   9        277.16        292.06         7.30 o
  -3   1   9         44.79         56.50         4.82 o
  -2   1   9        687.06        686.06        18.43 o
  -1   1   9        388.25        359.51        11.79 o
   0   1   9        299.85        303.44         5.06 o
   1   1   9         33.52         30.95         2.06 o
   2   1   9         34.66         40.56         2.72 o
   3   1   9         79.53         77.00         3.56 o
   4   1   9          0.61         -0.86         1.71 o
   5   1   9        233.47        236.89         6.93 o
   6   1   9          4.75          2.74         1.60 o
   7   1   9         11.07         21.57         3.27 o
   8   1   9         13.29          7.66         2.34 o
   9   1   9         50.44         57.67         5.37 o
 -17   2   9         81.21         92.18         9.65 o
 -16   2   9         28.34         29.26         2.52 o
 -15   2   9        257.19        243.28         6.33 o
 -14   2   9        441.91        423.86         8.67 o
 -13   2   9          0.04          1.08         0.95 o
 -12   2   9        585.80        582.07        11.40 o
 -11   2   9         26.70         34.25         2.42 o
 -10   2   9        358.39        341.60         6.97 o
  -9   2   9          7.99          6.11         1.14 o
  -8   2   9          8.63         14.61         1.83 o
  -7   2   9        387.12        394.03         7.24 o
  -6   2   9        224.34        214.71         4.78 o
  -5   2   9        294.00        270.98         5.24 o
  -4   2   9        113.92        119.68         4.20 o
  -3   2   9         44.14         47.76         4.41 o
  -2   2   9         15.95         20.93         2.93 o
  -1   2   9         62.84         62.06         5.07 o
   0   2   9          7.57          8.82         2.07 o
   1   2   9        415.77        421.85         6.40 o
   2   2   9        719.64        754.42        30.69 o
   3   2   9         43.36         37.01         3.63 o
   4   2   9         30.10         33.21         3.02 o
   5   2   9          0.13          0.37         1.30 o
   6   2   9        256.06        284.90         9.38 o
   7   2   9          0.11          0.69         1.70 o
   8   2   9        152.64        158.62         7.27 o
   9   2   9        138.65        146.45         7.27 o
 -16   3   9         96.57        110.72         4.36 o
 -15   3   9         38.06         46.37         3.11 o
 -14   3   9         45.68         50.71         4.19 o
 -13   3   9         23.93         26.68         3.77 o
 -12   3   9        142.54        139.21         4.92 o
 -11   3   9         14.53         19.61         2.17 o
 -10   3   9        249.40        253.80         6.52 o
  -9   3   9        355.85        354.02         8.08 o
  -8   3   9          4.10          4.06         1.21 o
  -7   3   9          0.19          0.84         0.73 o
  -6   3   9          6.19          6.43         1.00 o
  -5   3   9         12.77         18.15         1.57 o
  -4   3   9         42.18         46.56         2.82 o
  -3   3   9        108.75        119.08         5.78 o
  -2   3   9        171.98        181.41        12.61 o
  -1   3   9        305.44        303.22        16.99 o
   0   3   9          4.47          6.03         3.56 o
   1   3   9         28.17         31.65         6.30 o
   2   3   9         10.89          7.95         3.70 o
   3   3   9         65.78         69.15         3.33 o
   4   3   9        359.50        389.87        10.41 o
   5   3   9        127.53        137.43        12.47 o
   6   3   9         53.92         50.65         4.93 o
   7   3   9          0.18          2.10         1.83 o
   8   3   9         91.24         97.01        12.61 o
 -14   4   9          1.76          2.42         1.66 o
 -13   4   9        286.28        304.30        15.08 o
 -12   4   9         26.41         29.71         2.98 o
 -11   4   9         22.51         17.04         2.21 o
 -10   4   9          8.23          8.78         1.74 o
  -9   4   9         99.03         97.31         5.52 o
  -8   4   9         43.22         47.94         4.11 o
  -7   4   9         78.66         81.69         6.15 o
  -6   4   9         72.68         73.65         4.15 o
  -5   4   9         38.81         35.83         4.11 o
  -4   4   9         74.31         85.16         5.65 o
  -3   4   9          2.96          2.04         1.84 o
  -2   4   9          9.45          8.50         3.84 o
  -1   4   9         97.42         85.91        10.55 o
   0   4   9         89.61         97.83        11.65 o
   1   4   9        109.80        110.98        10.55 o
   2   4   9         33.66         36.17         7.26 o
   3   4   9        122.80        129.74         4.02 o
   4   4   9        103.25        116.27         6.44 o
   5   4   9         13.80         13.34         2.12 o
   6   4   9          0.32         -0.91         1.24 o
 -11   5   9          3.05          6.49         1.84 o
 -10   5   9         13.40         10.15         3.87 o
  -9   5   9         45.55         50.89         4.14 o
  -8   5   9         77.64         72.31         4.86 o
  -7   5   9         14.58         14.87         4.47 o
  -6   5   9         10.32         15.62         2.42 o
  -5   5   9          5.77          4.06         2.18 o
  -4   5   9        116.68        111.94         6.62 o
  -3   5   9         18.03         16.49         3.19 o
  -2   5   9          2.67          7.26         3.84 o
  -1   5   9         37.63         30.83         6.85 o
   0   5   9         93.58         95.09        11.78 o
   1   5   9         42.57         45.22         8.50 o
   2   5   9         10.91         13.70         5.34 o
   3   5   9         62.28         68.51        10.69 o
 -17   0  10          0.51          3.97         2.33 o
 -16   0  10        493.13        515.53        13.35 o
 -15   0  10          0.05          0.47         1.31 o
 -14   0  10        533.28        513.96        12.85 o
 -13   0  10        315.67        325.40         9.46 o
 -12   0  10        353.29        362.79         9.95 o
 -11   0  10          9.68          7.03         1.78 o
 -10   0  10        522.68        519.30        18.50 o
  -9   0  10        537.59        592.29        24.32 o
  -8   0  10         40.70         37.78         3.56 o
  -7   0  10         27.82         43.21         3.70 o
  -6   0  10        180.67        174.42        11.24 o
  -5   0  10        133.39         99.61         8.08 o
  -4   0  10        126.13        103.86         8.36 o
  -3   0  10        218.26        244.30        13.56 o
  -2   0  10         56.79         49.66         7.19 o
  -1   0  10        846.52        839.10        31.51 o
   0   0  10        810.40        809.23        30.83 o
   1   0  10        296.21        319.80        16.44 o
   2   0  10          6.44          7.95         3.56 o
   3   0  10         54.68         63.58         8.22 o
   4   0  10        268.38        288.70        16.03 o
   5   0  10          3.19          7.12         3.56 o
   6   0  10         90.50         99.89         9.45 o
   7   0  10        278.74        267.18        16.03 o
 -16   1  10         35.05         39.35         2.81 o
 -15   1  10         31.97         31.13         2.42 o
 -14   1  10         55.67         56.79         3.15 o
 -13   1  10        212.37        209.74         5.18 o
 -12   1  10        119.67        120.93         5.61 o
 -11   1  10        105.74        100.29         3.60 o
 -10   1  10         87.70         90.10         3.37 o
  -9   1  10         73.13         69.45         2.86 o
  -8   1  10          0.01          0.48         0.99 o
  -7   1  10          0.01          1.25         0.86 o
  -6   1  10        483.70        500.61        11.22 o
  -5   1  10        151.19        153.64         8.22 o
  -4   1  10          4.83          4.59         1.77 o
  -3   1  10        152.18        134.33         6.79 o
  -2   1  10         33.90         34.33         4.73 o
  -1   1  10         17.93         23.48         3.44 o
   0   1  10        155.08        156.82         5.44 o
   1   1  10        150.07        156.05         6.07 o
   2   1  10        249.15        257.18         6.61 o
   3   1  10        116.93        116.14         4.38 o
   4   1  10         79.56         72.55         4.40 o
   5   1  10          7.45          9.84         2.74 o
   6   1  10          0.19         -0.66         1.47 o
   7   1  10         29.45         30.43         3.97 o
   8   1  10         47.91         48.41         4.94 o
 -16   2  10          0.79          5.53         2.02 o
 -15   2  10         17.48         18.15         2.29 o
 -14   2  10          2.68          5.30         1.29 o
 -13   2  10          5.80          5.22         1.22 o
 -12   2  10         54.19         52.97         3.17 o
 -11   2  10          3.58          4.60         1.26 o
 -10   2  10          5.91          8.11         1.37 o
  -9   2  10         19.50         21.73         1.95 o
  -8   2  10        124.60        118.11         3.66 o
  -7   2  10          2.37          3.12         1.01 o
  -6   2  10          0.02          0.58         0.85 o
  -5   2  10          0.28         -0.66         1.71 o
  -4   2  10         91.58        101.41         5.81 o
  -3   2  10          3.17          1.72         1.99 o
  -2   2  10         12.80         11.14         2.43 o
  -1   2  10         12.89         15.58         3.36 o
   0   2  10         25.89         27.54         6.30 o
   1   2  10         43.87         43.43         7.40 o
   2   2  10         83.35         76.74         4.18 o
   3   2  10          1.44          0.81         1.03 o
   4   2  10          7.74          8.99         2.67 o
   5   2  10        129.88        147.70        12.33 o
   6   2  10        116.70        109.56         5.75 o
   7   2  10          4.29          6.16         2.06 o
 -14   3  10         59.88         82.00         6.01 o
 -13   3  10        180.73        189.31        15.49 o
 -12   3  10         42.15         33.96         5.91 o
 -11   3  10         39.79         41.66         3.10 o
 -10   3  10        260.50        283.27         8.29 o
  -9   3  10        336.85        345.45         6.50 o
  -8   3  10         49.76         45.69         2.47 o
  -7   3  10         20.62         21.73         1.95 o
  -6   3  10        289.00        276.20         6.85 o
  -5   3  10          0.55          1.59         1.60 o
  -4   3  10        106.52         96.60         9.32 o
  -3   3  10        106.04         95.78         9.32 o
  -2   3  10        121.75        110.16        10.28 o
  -1   3  10          4.52          5.21         3.29 o
   0   3  10          0.81          0.69         2.60 o
   1   3  10         53.68         60.70         9.04 o
   2   3  10          1.34          3.70         3.70 o
   3   3  10         22.84         23.77         1.60 o
   4   3  10          0.08          0.07         1.03 o
   5   3  10          0.46          3.23         1.40 o
   6   3  10         45.90         38.91         8.22 o
 -12   4  10         52.84         53.07         3.98 o
 -11   4  10          1.64          1.19         1.25 o
 -10   4  10         28.99         27.58         2.74 o
  -9   4  10        125.77        136.74         5.62 o
  -8   4  10        411.30        390.81        10.21 o
  -7   4  10         88.46         95.26         6.39 o
  -6   4  10         22.36         20.36         3.56 o
  -5   4  10         26.70         27.54         6.44 o
  -4   4  10        156.61        161.41        12.61 o
  -3   4  10         29.46         29.32         6.58 o
  -2   4  10         45.22         53.85         8.77 o
  -1   4  10         16.37         13.15         5.07 o
   0   4  10         54.78         44.39         8.22 o
   1   4  10          6.84          2.19         3.43 o
   2   4  10          0.38          0.55         2.47 o
   3   4  10         69.17         68.78        10.55 o
   4   4  10         91.58        116.46        14.11 o
  -9   5  10          4.08          2.96         1.81 o
  -8   5  10         16.76         21.76         3.73 o
  -7   5  10         49.80         46.18         5.26 o
  -6   5  10          6.07          8.11         2.80 o
  -5   5  10        130.35        134.14        12.06 o
  -4   5  10         40.97         34.25         7.26 o
  -3   5  10         26.46         31.93         7.26 o
  -2   5  10         39.95         34.12         7.40 o
  -1   5  10         47.44         46.59         8.63 o
   0   5  10          7.64          5.89         4.52 o
 -15   1  11         89.19         85.41         3.89 o
 -14   1  11        151.25        166.09         4.77 o
 -13   1  11         21.19         22.66         2.00 o
 -12   1  11        333.44        328.16         7.31 o
 -11   1  11        124.82        120.22         4.05 o
 -10   1  11        165.62        169.98         5.23 o
  -9   1  11          6.23          9.93         1.93 o
  -8   1  11        430.63        431.42        14.43 o
  -7   1  11          0.12          0.98         1.74 o
  -6   1  11         35.32         33.82         1.85 o
  -5   1  11         82.40         92.73         6.35 o
  -4   1  11          0.83         -1.00         1.44 o
  -3   1  11         19.63         20.50         3.49 o
  -2   1  11          0.33          1.28         1.71 o
  -1   1  11        185.77        194.34         8.87 o
   0   1  11        165.49        159.97         8.01 o
   1   1  11         49.06         51.59         5.40 o
   2   1  11          6.86          7.87         1.53 o
   3   1  11         23.11         23.27         4.52 o
   4   1  11         13.59         18.73         4.11 o
   5   1  11         13.14         17.33         2.78 o
   6   1  11         20.56         24.39         6.44 o
 -14   2  11         64.08         70.30         3.48 o
 -13   2  11         21.53         22.86         2.28 o
 -12   2  11          6.14          3.48         1.21 o
 -11   2  11        374.55        391.18         8.08 o
 -10   2  11        109.82        110.74         3.84 o
  -9   2  11         98.00         99.34         4.18 o
  -8   2  11          0.06          0.35         1.22 o
  -7   2  11         20.61         26.08         3.12 o
  -6   2  11          0.32         -0.49         1.48 o
  -5   2  11        411.58        391.52        13.40 o
  -4   2  11        157.31        165.44        12.33 o
  -3   2  11          8.72          7.48         2.40 o
  -2   2  11        129.30        134.96        11.24 o
  -1   2  11         11.40         13.56         4.80 o
   0   2  11         16.01         23.29         5.75 o
   1   2  11        110.92        116.46        10.82 o
   2   2  11        116.31        120.30        11.37 o
   3   2  11        293.99        175.52         5.89 o
   4   2  11          0.07          0.53         1.30 o
   5   2  11         73.36         82.21        11.51 o
 -13   3  11         81.91         80.68         5.34 o
 -12   3  11          3.99          4.54         1.79 o
 -11   3  11          0.10         -0.50         1.17 o
 -10   3  11          8.56          9.66         1.59 o
  -9   3  11         22.65         27.45         2.33 o
  -8   3  11        203.12        206.93        14.28 o
  -7   3  11        257.22        253.49         8.30 o
  -6   3  11         85.96         92.35        11.10 o
  -5   3  11          3.56          2.74         3.70 o
  -4   3  11          1.74          0.41         2.88 o
  -3   3  11        107.49        118.52        11.24 o
  -2   3  11         34.02         25.90         6.17 o
  -1   3  11          1.66         -1.23         2.60 o
   0   3  11         94.45         98.52        11.92 o
   1   3  11          2.59          2.33         3.15 o
   2   3  11          0.05         -2.47         2.47 o
   3   3  11         96.80        100.43        12.61 o
 -10   4  11        158.13        160.06         8.91 o
  -9   4  11         25.49         24.10         3.90 o
  -8   4  11         11.00         11.65         4.52 o
  -7   4  11         22.88         31.51         6.99 o
  -6   4  11        219.29        240.05        16.31 o
  -5   4  11          5.77          5.07         3.97 o
  -4   4  11          1.59          2.88         3.84 o
  -3   4  11         53.80         49.46         8.63 o
  -2   4  11         23.28         17.54         5.75 o
  -1   4  11         16.38         17.40         6.17 o
   0   4  11          8.14          6.85         4.66 o
   1   4  11         16.78         27.54         7.54 o
 -14   0  12          5.48          5.12         1.68 o
 -13   0  12        484.14        504.72        13.64 o
 -12   0  12        112.31        132.03         7.64 o
 -11   0  12         95.90         89.75        10.41 o
 -10   0  12         11.93         18.63         5.21 o
  -9   0  12        202.97        217.17        14.25 o
  -8   0  12          1.28          0.14         2.33 o
  -7   0  12        302.26        281.02        16.03 o
  -6   0  12        315.08        300.89        16.72 o
  -5   0  12         31.35         30.14         6.03 o
  -4   0  12        221.80        219.50        13.98 o
  -3   0  12          0.01          1.37         2.74 o
  -2   0  12         75.09         89.20        10.28 o
  -1   0  12          8.50          3.15         3.29 o
   0   0  12        182.79        193.68        11.37 o
   1   0  12        127.14        121.86         4.99 o
   2   0  12          1.76          1.68         1.38 o
   3   0  12          6.53          4.15         1.74 o
 -13   1  12          7.30         10.59         1.47 o
 -12   1  12         25.68         28.05         3.18 o
 -11   1  12          0.08          1.18         1.60 o
 -10   1  12         98.96        101.94         5.48 o
  -9   1  12        327.95        337.90        42.75 o
  -8   1  12          5.74          5.29         2.40 o
  -7   1  12         42.61         39.17         4.78 o
  -6   1  12          0.16          1.19         2.01 o
  -5   1  12        152.37        158.25         8.27 o
  -4   1  12         41.34         48.61         5.32 o
  -3   1  12         57.43         65.40         6.14 o
  -2   1  12         40.73         41.30         5.07 o
  -1   1  12          0.06         -1.42         1.69 o
   0   1  12          4.28          3.29         2.26 o
   1   1  12          6.36          8.50         3.84 o
   2   1  12          1.18         -0.51         0.80 o
   3   1  12         17.29         20.97         5.28 o
 -12   2  12         38.52         40.93         3.47 o
 -11   2  12         20.31         20.93         2.96 o
 -10   2  12          3.02          7.38         3.81 o
  -9   2  12         31.97         38.93         3.87 o
  -8   2  12         37.76         53.84         8.94 o
  -7   2  12         35.12         37.35         4.35 o
  -6   2  12         14.75          7.66         2.67 o
  -5   2  12         75.30         89.05         6.53 o
  -4   2  12          1.21         -1.78         2.06 o
  -3   2  12         22.68         22.74         6.17 o
  -2   2  12          4.97          4.93         3.84 o
  -1   2  12         32.18         39.46         7.67 o
   0   2  12          4.22          4.66         3.43 o
   1   2  12         12.86          1.92         3.84 o
   2   2  12          2.35          3.97         3.70 o
 -10   3  12         79.05         70.13         6.63 o
  -9   3  12         54.33         57.09         5.93 o
  -8   3  12         40.10         35.08         7.40 o
  -7   3  12         12.58          1.78         3.43 o
  -6   3  12          5.27          7.67         4.25 o
  -5   3  12          9.76         10.41         4.93 o
  -4   3  12          0.17         -1.10         2.47 o
  -3   3  12         86.36         84.13        11.37 o
  -2   3  12          0.04          3.84         3.70 o
  -1   3  12         37.49         35.62         7.54 o
   0   3  12          1.80         -2.47         3.15 o
 -10   1  13         10.16         17.28         3.27 o
  -9   1  13         26.66         25.98         4.31 o
  -8   1  13         23.89         21.91         3.97 o
  -7   1  13         12.11         11.23         4.73 o
  -6   1  13         14.36         10.96         3.10 o
  -5   1  13        221.91        220.99        10.33 o
  -4   1  13         27.04         27.87         4.31 o
  -3   1  13          0.61          1.58         2.03 o
  -2   1  13          5.15          2.74         4.73 o
  -1   1  13         57.64         71.11        10.28 o
  -8   2  13        302.48        238.55        45.83 o
  -7   2  13          6.72          9.48         4.93 o
  -6   2  13          0.04         -0.69         3.01 o
  -5   2  13         51.28         57.27         9.45 o
  -4   2  13         80.19         78.37        10.96 o
  -3   2  13         13.86         18.50         5.89 o
                                                
